# Supplementary material for: Design of strictly orthogonal biosensors for maximizing renewable biofuel overproduction
Source: J Adv Res. 2025 Sep 10;84:257–72. doi: 10.1016/j.jare.2025.09.015 (PMC13227213; doi:10.1016/j.jare.2025.09.015)
Supplement: Supplementary Data 1 [file mmc1.xlsx]

## Sheet: Sheet1
Mutant	Org_AAC	Mut_AAC	Mut_Loc	Struct_dom	Sec_Struct	Dist_230AA	BSH towards nPOH	BSH towards iPOH	BSH towards nBOH	BSH towards iBOH	Clsf_nPOH	Clsf_iPOH	Clsf_nBOH	Clsf_iBOH	Val_N_P	Val_Iso_P	Val_N_B	Val_Iso_B
R211C	Arg	Cys	211	SBD	α	19	5	2	3	0	0	0	0	0	#N/A	#N/A	0	0
R211D	Arg	Asp	211	SBD	α	19	5	3	2	1	0	0	0	0	#N/A	#N/A	0	0
R211E	Arg	Glu	211	SBD	α	19	5	2	2	0	0	0	0	0	#N/A	#N/A	1	0
R211F	Arg	Phe	211	SBD	α	19	3	2	2	0	0	0	0	0	#N/A	#N/A	0	0
R211G	Arg	Gly	211	SBD	α	19	4	3	2	1	1	0	1	0	#N/A	#N/A	1	1
R211H	Arg	His	211	SBD	α	19	5	3	3	1	0	0	0	0	#N/A	#N/A	0	0
R211I	Arg	Ile	211	SBD	α	19	2	2	2	0	0	0	0	0	#N/A	#N/A	1	0
R211L	Arg	Leu	211	SBD	α	19	5	4	3	2	0	0	0	0	#N/A	#N/A	0	0
R211M	Arg	Met	211	SBD	α	19	2	2	1	1	1	1	1	1	#N/A	#N/A	1	1
R211N	Arg	Asn	211	SBD	α	19	5	0	3	1	0	0	0	0	#N/A	#N/A	1	1
R211P	Arg	Pro	211	SBD	α	19	4	2	2	2	1	0	1	0	#N/A	#N/A	1	1
R211Q	Arg	Gln	211	SBD	α	19	5	3	3	1	0	0	0	0	#N/A	#N/A	0	1
R211S	Arg	Ser	211	SBD	α	19	5	1	2	1	0	0	0	0	#N/A	#N/A	0	0
R211T	Arg	Thr	211	SBD	α	19	4	3	2	0	0	0	0	0	#N/A	#N/A	1	1
R211V	Arg	Val	211	SBD	α	19	4	3	2	1	1	1	1	1	#N/A	#N/A	1	1
R211W	Arg	Trp	211	SBD	α	19	4	3	2	0	0	0	0	0	#N/A	#N/A	0	0
R211Y	Arg	Tyr	211	SBD	α	19	4	2	2	0	0	0	0	0	#N/A	#N/A	1	0
Q212C	Gln	Cys	212	SBD	α	18	4	3	2	2	1	1	1	1	#N/A	#N/A	1	1
Q212D	Gln	Asp	212	SBD	α	18	4	4	2	1	0	0	0	0	#N/A	#N/A	0	0
Q212E	Gln	Glu	212	SBD	α	18	2	3	2	0	0	0	0	0	#N/A	#N/A	0	0
Q212F	Gln	Phe	212	SBD	α	18	4	0	1	1	0	0	0	0	#N/A	#N/A	0	1
Q212G	Gln	Gly	212	SBD	α	18	4	2	2	0	1	1	1	1	#N/A	#N/A	1	1
Q212H	Gln	His	212	SBD	α	18	5	3	2	2	1	1	1	1	#N/A	#N/A	1	1
Q212I	Gln	Ile	212	SBD	α	18	3	1	2	1	1	1	1	1	#N/A	#N/A	1	1
Q212K	Gln	Lys	212	SBD	α	18	5	2	3	3	0	0	0	0	#N/A	#N/A	0	0
Q212L	Gln	Leu	212	SBD	α	18	3	3	2	2	0	0	0	0	#N/A	#N/A	0	0
Q212M	Gln	Met	212	SBD	α	18	3	3	2	1	1	1	1	1	#N/A	#N/A	1	1
Q212N	Gln	Asn	212	SBD	α	18	4	2	3	1	1	1	1	1	#N/A	#N/A	1	1
Q212P	Gln	Pro	212	SBD	α	18	5	2	2	0	0	1	0	1	#N/A	#N/A	1	1
Q212R	Gln	Arg	212	SBD	α	18	5	2	3	0	1	1	1	1	#N/A	#N/A	1	1
Q212S	Gln	Ser	212	SBD	α	18	4	1	2	0	1	1	1	1	#N/A	#N/A	1	1
Q212T	Gln	Thr	212	SBD	α	18	4	2	3	2	1	1	1	1	#N/A	#N/A	1	1
Q212V	Gln	Val	212	SBD	α	18	4	2	2	2	1	1	1	1	#N/A	#N/A	1	1
Q212W	Gln	Trp	212	SBD	α	18	4	3	1	0	0	0	0	0	#N/A	#N/A	1	0
Q212Y	Gln	Tyr	212	SBD	α	18	4	2	1	0	0	1	0	1	#N/A	#N/A	1	1
N259C	Asn	Cys	259	SBD	loop	29	3	1	2	1	1	1	1	1	#N/A	#N/A	1	1
N259D	Asn	Asp	259	SBD	loop	29	4	2	2	1	1	1	1	1	#N/A	#N/A	1	1
N259E	Asn	Glu	259	SBD	loop	29	5	2	2	1	1	1	1	1	#N/A	#N/A	1	1
N259F	Asn	Phe	259	SBD	loop	29	5	3	2	3	1	1	1	1	#N/A	#N/A	1	1
N259G	Asn	Gly	259	SBD	loop	29	4	4	2	0	1	1	1	1	#N/A	#N/A	1	1
N259H	Asn	His	259	SBD	loop	29	5	4	2	1	1	1	1	1	#N/A	#N/A	1	1
N259I	Asn	Ile	259	SBD	loop	29	2	2	3	2	1	1	1	1	#N/A	#N/A	1	1
N259K	Asn	Lys	259	SBD	loop	29	3	3	2	0	1	1	1	1	#N/A	#N/A	1	1
N259L	Asn	Leu	259	SBD	loop	29	5	3	2	1	1	1	1	1	#N/A	#N/A	1	1
N259M	Asn	Met	259	SBD	loop	29	4	4	2	2	1	1	1	1	#N/A	#N/A	1	1
N259P	Asn	Pro	259	SBD	loop	29	3	2	2	1	1	1	1	1	#N/A	#N/A	1	1
N259Q	Asn	Gln	259	SBD	loop	29	2	2	2	1	1	1	1	1	#N/A	#N/A	1	1
N259R	Asn	Arg	259	SBD	loop	29	4	2	2	1	1	1	1	1	#N/A	#N/A	1	1
N259S	Asn	Ser	259	SBD	loop	29	3	3	3	0	1	1	1	1	#N/A	#N/A	1	1
N259T	Asn	Thr	259	SBD	loop	29	0	3	1	1	1	1	1	1	#N/A	#N/A	1	1
N259V	Asn	Val	259	SBD	loop	29	4	3	2	2	1	1	1	1	#N/A	#N/A	1	1
N259W	Asn	Trp	259	SBD	loop	29	4	2	2	2	1	1	1	1	#N/A	#N/A	1	1
N259Y	Asn	Tyr	259	SBD	loop	29	4	3	2	1	1	1	1	1	#N/A	#N/A	1	1
E261A	Glu	Ala	261	SBD	α	31	4	2	2	2	1	1	1	1	#N/A	#N/A	1	1
E261C	Glu	Cys	261	SBD	α	31	5	2	2	1	1	1	1	1	#N/A	#N/A	1	1
E261D	Glu	Asp	261	SBD	α	31	5	4	1	2	1	1	1	1	#N/A	#N/A	1	1
E261F	Glu	Phe	261	SBD	α	31	5	3	2	0	1	1	1	1	#N/A	#N/A	1	1
E261G	Glu	Gly	261	SBD	α	31	5	4	3	1	1	1	1	1	#N/A	#N/A	1	1
E261H	Glu	His	261	SBD	α	31	4	3	1	2	1	1	1	1	#N/A	#N/A	1	1
E261I	Glu	Ile	261	SBD	α	31	5	3	2	1	1	1	1	1	#N/A	#N/A	1	1
E261K	Glu	Lys	261	SBD	α	31	4	4	2	0	1	1	1	1	#N/A	#N/A	1	1
E261L	Glu	Leu	261	SBD	α	31	4	1	2	1	1	1	1	1	#N/A	#N/A	1	1
E261M	Glu	Met	261	SBD	α	31	6	3	2	1	1	1	1	1	#N/A	#N/A	1	1
E261N	Glu	Asn	261	SBD	α	31	5	2	3	2	1	1	1	1	#N/A	#N/A	1	1
E261P	Glu	Pro	261	SBD	α	31	3	3	2	1	1	1	1	1	#N/A	#N/A	1	1
E261Q	Glu	Gln	261	SBD	α	31	4	4	3	2	1	1	1	1	#N/A	#N/A	1	1
E261R	Glu	Arg	261	SBD	α	31	5	2	2	0	1	1	1	1	#N/A	#N/A	1	1
E261S	Glu	Ser	261	SBD	α	31	4	4	3	1	1	1	1	1	#N/A	#N/A	1	1
E261T	Glu	Thr	261	SBD	α	31	4	3	2	2	1	1	1	1	#N/A	#N/A	1	1
E261V	Glu	Val	261	SBD	α	31	4	2	2	0	1	1	1	1	#N/A	#N/A	1	1
E261W	Glu	Trp	261	SBD	α	31	5	2	2	1	1	1	1	1	#N/A	#N/A	1	1
E261Y	Glu	Tyr	261	SBD	α	31	5	2	1	0	1	1	1	1	#N/A	#N/A	1	1
R413A	Arg	Ala	413	AHD	loop	183	0	0	1	1	0	0	0	0	0	0	0	0
R413C	Arg	Cys	413	AHD	loop	183	0	1	1	0	0	0	0	0	0	0	0	0
R413D	Arg	Asp	413	AHD	loop	183	0	0	1	0	0	0	0	0	0	0	0	0
R413E	Arg	Glu	413	AHD	loop	183	0	0	0	0	0	0	0	0	0	0	0	0
R413F	Arg	Phe	413	AHD	loop	183	0	0	0	0	0	0	0	0	0	0	0	0
R413G	Arg	Gly	413	AHD	loop	183	0	0	1	0	0	0	0	0	0	0	0	0
R413H	Arg	His	413	AHD	loop	183	0	0	1	0	0	0	0	0	0	0	0	0
R413I	Arg	Ile	413	AHD	loop	183	0	0	1	0	0	0	0	0	0	0	0	0
R413K	Arg	Lys	413	AHD	loop	183	4	3	1	2	1	1	1	1	1	1	1	1
R413L	Arg	Leu	413	AHD	loop	183	0	0	1	0	0	0	0	0	0	0	0	0
R413M	Arg	Met	413	AHD	loop	183	0	0	0	0	0	0	0	0	0	0	0	0
R413N	Arg	Asn	413	AHD	loop	183	1	1	1	0	0	0	0	0	0	0	0	0
R413P	Arg	Pro	413	AHD	loop	183	0	0	1	1	0	0	0	0	0	0	0	0
R413Q	Arg	Gln	413	AHD	loop	183	0	0	0	0	0	0	0	0	0	0	0	0
R413S	Arg	Ser	413	AHD	loop	183	0	0	1	0	0	0	0	0	0	0	0	0
R413T	Arg	Thr	413	AHD	loop	183	0	0	0	0	0	0	0	0	0	0	0	0
R413V	Arg	Val	413	AHD	loop	183	0	1	0	0	0	0	0	0	0	0	0	0
R413W	Arg	Trp	413	AHD	loop	183	0	0	1	0	0	0	0	0	0	0	0	0
R413Y	Arg	Tyr	413	AHD	loop	183	0	0	0	0	0	0	0	0	0	0	0	0
K415A	Lys	Ala	415	AHD	loop	185	1	1	0	1	0	0	0	0	0	0	0	0
G416A	Gly	Ala	416	AHD	loop	186	1	0	2	1	0	0	1	0	0	0	1	1
G416C	Gly	Cys	416	AHD	loop	186	1	2	1	1	1	1	0	0	1	1	0	1
G416D	Gly	Asp	416	AHD	loop	186	1	3	0	1	0	1	0	0	0	1	0	1
G416E	Gly	Glu	416	AHD	loop	186	0	0	0	0	0	0	0	0	0	0	0	0
G416F	Gly	Phe	416	AHD	loop	186	1	1	0	0	0	1	0	0	1	1	0	0
G416H	Gly	His	416	AHD	loop	186	1	2	0	0	0	1	0	0	1	1	0	0
G416I	Gly	Ile	416	AHD	loop	186	1	1	1	1	0	1	1	0	1	0	1	0
G416K	Gly	Lys	416	AHD	loop	186	1	0	0	1	1	0	0	0	1	0	0	0
G416L	Gly	Leu	416	AHD	loop	186	0	0	0	0	0	0	0	0	0	0	0	0
G416M	Gly	Met	416	AHD	loop	186	1	2	1	1	1	1	0	0	1	1	0	1
G416N	Gly	Asn	416	AHD	loop	186	1	1	0	1	1	0	0	0	1	0	0	0
G416P	Gly	Pro	416	AHD	loop	186	0	3	0	1	0	1	0	0	0	1	0	1
G416Q	Gly	Gln	416	AHD	loop	186	1	3	1	1	1	1	0	0	1	1	0	1
G416R	Gly	Arg	416	AHD	loop	186	1	0	1	0	0	0	0	0	0	0	0	0
G416S	Gly	Ser	416	AHD	loop	186	1	2	1	0	0	1	0	0	1	1	0	0
G416T	Gly	Thr	416	AHD	loop	186	1	3	1	0	1	1	0	0	1	1	0	0
G416V	Gly	Val	416	AHD	loop	186	1	2	0	1	1	1	0	0	1	1	0	0
G416W	Gly	Trp	416	AHD	loop	186	1	0	1	0	1	0	0	0	1	0	0	0
G416Y	Gly	Tyr	416	AHD	loop	186	0	2	1	1	0	1	0	0	0	1	0	0
D460C	Asp	Cys	460	AHD	loop	230	1	2	1	0	1	1	1	0	1	1	1	0
D460E	Asp	Glu	460	AHD	loop	230	0	0	0	0	0	0	0	0	0	0	0	0
D460F	Asp	Phe	460	AHD	loop	230	1	1	1	0	1	0	0	0	0	0	0	0
D460G	Asp	Gly	460	AHD	loop	230	1	0	0	0	0	0	0	0	1	0	0	0
D460H	Asp	His	460	AHD	loop	230	3	3	1	1	1	1	1	1	1	1	1	1
D460I	Asp	Ile	460	AHD	loop	230	1	2	1	1	1	1	1	0	1	1	1	1
D460K	Asp	Lys	460	AHD	loop	230	1	0	0	0	1	0	0	0	1	0	0	0
D460L	Asp	Leu	460	AHD	loop	230	1	2	2	1	1	1	1	0	1	1	1	1
D460M	Asp	Met	460	AHD	loop	230	1	1	1	1	0	1	0	0	0	0	1	1
D460N	Asp	Asn	460	AHD	loop	230	1	3	2	1	1	1	1	1	1	1	1	1
D460P	Asp	Pro	460	AHD	loop	230	1	1	0	1	1	0	0	0	1	0	0	0
D460Q	Asp	Gln	460	AHD	loop	230	3	3	1	1	1	1	1	1	1	1	1	1
D460R	Asp	Arg	460	AHD	loop	230	2	3	2	1	1	1	1	1	1	1	1	1
D460S	Asp	Ser	460	AHD	loop	230	1	2	1	1	1	1	1	0	1	1	1	1
D460T	Asp	Thr	460	AHD	loop	230	1	1	1	1	1	0	0	0	0	0	1	1
D460V	Asp	Val	460	AHD	loop	230	3	4	3	0	1	1	1	0	1	1	1	0
D460W	Asp	Trp	460	AHD	loop	230	0	0	0	0	0	0	0	0	0	0	0	0
D460Y	Asp	Tyr	460	AHD	loop	230	1	1	1	0	0	0	0	0	0	0	0	0
G545A	Gly	Ala	545	CHD	loop	315	0	0	0	0	0	0	0	0	0	0	0	0
G545C	Gly	Cys	545	CHD	loop	315	1	1	0	0	0	0	0	0	0	0	0	0
G545D	Gly	Asp	545	CHD	loop	315	0	0	0	0	0	0	0	0	0	0	0	0
G545E	Gly	Glu	545	CHD	loop	315	1	1	0	0	0	0	0	0	0	0	0	0
G545F	Gly	Phe	545	CHD	loop	315	0	0	1	0	0	0	0	0	0	0	0	0
G545H	Gly	His	545	CHD	loop	315	0	0	1	0	0	0	0	0	0	0	0	0
G545I	Gly	Ile	545	CHD	loop	315	1	0	0	1	0	0	0	0	0	0	0	0
G545K	Gly	Lys	545	CHD	loop	315	0	0	0	0	0	0	0	0	0	0	0	0
G545L	Gly	Leu	545	CHD	loop	315	0	0	0	0	0	0	0	0	0	0	0	0
G545M	Gly	Met	545	CHD	loop	315	1	0	0	1	0	0	0	0	0	0	0	0
G545N	Gly	Asn	545	CHD	loop	315	0	0	0	0	0	0	0	0	0	0	0	0
G545P	Gly	Pro	545	CHD	loop	315	0	0	1	0	0	0	0	0	0	0	0	0
G545Q	Gly	Gln	545	CHD	loop	315	0	0	0	0	0	0	0	0	0	0	0	0
G545R	Gly	Arg	545	CHD	loop	315	0	0	1	0	0	0	0	0	0	0	0	0
G545S	Gly	Ser	545	CHD	loop	315	0	0	0	0	0	0	0	0	0	0	0	0
G545T	Gly	Thr	545	CHD	loop	315	0	0	0	0	0	0	0	0	0	0	0	0
G545V	Gly	Val	545	CHD	loop	315	0	0	1	0	0	0	0	0	0	0	0	0
G545W	Gly	Trp	545	CHD	loop	315	1	1	0	0	0	0	0	0	0	0	0	0
G545Y	Gly	Tyr	545	CHD	loop	315	1	0	0	0	0	0	0	0	0	0	0	0
R548A	Arg	Ala	548	CHD	α	318	1	1	1	0	0	0	0	0	0	1	0	0
R548C	Arg	Cys	548	CHD	α	318	0	0	1	1	0	0	0	0	0	0	0	0
R548D	Arg	Asp	548	CHD	α	318	0	0	1	1	0	0	0	0	0	0	0	0
R548E	Arg	Glu	548	CHD	α	318	0	0	1	1	0	0	0	0	0	0	0	0
R548F	Arg	Phe	548	CHD	α	318	0	0	1	0	0	0	0	0	0	0	0	0
R548G	Arg	Gly	548	CHD	α	318	0	1	0	0	0	0	0	0	0	0	0	0
R548H	Arg	His	548	CHD	α	318	0	0	0	0	0	0	0	0	0	0	0	0
R548I	Arg	Ile	548	CHD	α	318	0	0	0	0	0	0	0	0	0	0	0	0
R548K	Arg	Lys	548	CHD	α	318	0	0	0	1	0	0	0	0	0	0	0	0
R548L	Arg	Leu	548	CHD	α	318	0	0	1	1	0	0	0	0	0	0	0	0
R548M	Arg	Met	548	CHD	α	318	0	0	0	1	0	0	0	0	0	0	0	0
R548N	Arg	Asn	548	CHD	α	318	0	0	0	0	0	0	0	0	0	0	0	0
R548P	Arg	Pro	548	CHD	α	318	0	2	0	0	0	1	0	0	0	0	0	0
R548Q	Arg	Gln	548	CHD	α	318	0	0	0	1	0	0	0	0	0	0	0	0
R548S	Arg	Ser	548	CHD	α	318	0	0	0	1	0	0	0	0	0	0	0	0
R548T	Arg	Thr	548	CHD	α	318	0	0	0	0	0	0	0	0	0	0	0	0
R548V	Arg	Val	548	CHD	α	318	3	3	4	2	1	1	1	1	1	1	1	1
R548W	Arg	Trp	548	CHD	α	318	0	0	1	1	0	0	0	0	0	0	1	0
R548Y	Arg	Tyr	548	CHD	α	318	0	0	0	1	0	0	0	0	0	0	0	0
Q549A	Gln	Ala	549	CHD	α	319	1	2	0	1	0	1	0	0	1	1	0	0
Q549C	Gln	Cys	549	CHD	α	319	0	0	0	1	0	0	0	0	0	0	0	0
Q549D	Gln	Asp	549	CHD	α	319	0	0	0	0	0	0	0	0	0.01	0	0	0
Q549E	Gln	Glu	549	CHD	α	319	2	3	2	1	1	1	1	1	1	1	1	1
Q549F	Gln	Phe	549	CHD	α	319	0	0	0	0	0	0	0	0	0	0	0	0
Q549G	Gln	Gly	549	CHD	α	319	0	0	0	0	0	0	0	0	0	0	0	0
Q549H	Gln	His	549	CHD	α	319	0	0	0	0	0	0	0	0	0	0	0	0
Q549I	Gln	Ile	549	CHD	α	319	0	0	0	0	0	0	0	0	0	0	0	0
Q549K	Gln	Lys	549	CHD	α	319	0	0	0	1	0	0	0	0	0	0	0	0
Q549L	Gln	Leu	549	CHD	α	319	0	0	0	0	0	0	0	0	0	0	0	0
Q549M	Gln	Met	549	CHD	α	319	1	2	1	1	1	1	0	0	1	1	1	1
Q549N	Gln	Asn	549	CHD	α	319	1	0	0	0	0	0	0	0	0	0	0	0
Q549P	Gln	Pro	549	CHD	α	319	0	0	0	0	0	0	0	0	0	0	0	0
Q549R	Gln	Arg	549	CHD	α	319	0	0	0	0	0	0	0	0	0	0	0	0
Q549S	Gln	Ser	549	CHD	α	319	0	0	0	0	0	0	0	0	0	0	0	0
Q549T	Gln	Thr	549	CHD	α	319	0	0	0	0	0	0	0	0	0	0	0	0
Q549V	Gln	Val	549	CHD	α	319	1	1	0	0	0	0	0	0	0	0	0	0
Q549W	Gln	Trp	549	CHD	α	319	1	1	1	0	0	0	0	0	0	0	0	0
Q549Y	Gln	Tyr	549	CHD	α	319	0	0	0	0	0	0	0	0	0	0	0	0
L561A	Leu	Ala	561	CHD	loop	331	1	2	2	1	1	1	1	1	1	1	1	1
D562A	Asp	Ala	562	CHD	loop	332	0	0	0	0	0	0	0	0	0	0	0	0
D562C	Asp	Cys	562	CHD	loop	332	0	2	0	1	0	1	0	1	0	1	0	1
D562E	Asp	Glu	562	CHD	loop	332	0	1	0	0	0	1	0	0	0	0	0	0
D562F	Asp	Phe	562	CHD	loop	332	0	1	0	0	0	1	0	0	0	1	0	0
D562G	Asp	Gly	562	CHD	loop	332	0	1	0	1	0	0	0	0	0	0	0	0
D562H	Asp	His	562	CHD	loop	332	0	1	0	0	0	0	0	0	0	0	0	0
D562I	Asp	Ile	562	CHD	loop	332	0	1	0	1	0	0	0	1	0	0	0	1
D562K	Asp	Lys	562	CHD	loop	332	0	1	0	1	0	1	0	1	0	0	0	1
D562L	Asp	Leu	562	CHD	loop	332	0	1	0	0	0	0	0	0	0	0	0	0
D562M	Asp	Met	562	CHD	loop	332	0	0	0	0	0	0	0	0	0	0	0	0
D562N	Asp	Asn	562	CHD	loop	332	0	0	0	1	0	0	0	1	0	0	0	1
D562P	Asp	Pro	562	CHD	loop	332	0	3	0	1	0	1	0	0	0	1	0	0
D562Q	Asp	Gln	562	CHD	loop	332	0	1	0	1	0	1	0	1	0	0	0	1
D562R	Asp	Arg	562	CHD	loop	332	0	1	0	1	0	1	0	1	0	1	0	1
D562S	Asp	Ser	562	CHD	loop	332	1	1	1	0	0	1	0	0	0	0	0	0
D562T	Asp	Thr	562	CHD	loop	332	1	1	1	1	0	0	0	1	0	0	1	1
D562V	Asp	Val	562	CHD	loop	332	0	1	0	1	0	0	0	1	0	0	0	1
D562W	Asp	Trp	562	CHD	loop	332	0	0	0	1	0	0	0	0	0	0	0	0
D562Y	Asp	Tyr	562	CHD	loop	332	0	1	0	1	0	0	0	1	0	0	0	1
E574A	Glu	Ala	574	CHD	loop	344	1	1	2	1	1	1	1	0	1	0	1	0
D575C	Asp	Cys	575	CHD	α	345	1	1	1	1	0	1	1	0	0	0	1	1
D575E	Asp	Glu	575	CHD	α	345	2	2	5	1	1	1	1	1	1	1	1	1
D575F	Asp	Phe	575	CHD	α	345	0	1	1	1	0	0	0	1	0	0	0	1
D575G	Asp	Gly	575	CHD	α	345	0	0	1	0	0	0	0	0	0	0	0	0
D575H	Asp	His	575	CHD	α	345	1	2	1	1	1	1	0	0	1	0	0	0
D575I	Asp	Ile	575	CHD	α	345	0	0	0	0	0	0	0	0	0	0	0	0
D575K	Asp	Lys	575	CHD	α	345	1	1	0	1	0	0	0	0	0	0	0	0
D575L	Asp	Leu	575	CHD	α	345	0	1	1	1	0	0	0	0	0	0	0	0
D575M	Asp	Met	575	CHD	α	345	0	1	1	0	0	0	0	0	0	0	0	0
D575N	Asp	Asn	575	CHD	α	345	1	2	1	1	1	1	0	0	1	1	1	1
D575P	Asp	Pro	575	CHD	α	345	1	1	1	1	0	0	0	1	1	0	0	1
D575Q	Asp	Gln	575	CHD	α	345	0	0	0	0	0	0	0	0	0	0	0	0
D575R	Asp	Arg	575	CHD	α	345	1	0	0	0	0	0	0	0	0	0	0	0
D575S	Asp	Ser	575	CHD	α	345	0	1	1	1	0	1	0	0	0	0	0	0
D575T	Asp	Thr	575	CHD	α	345	0	0	0	1	0	0	0	0	0	0	0	0
D575V	Asp	Val	575	CHD	α	345	0	0	1	0	0	0	0	0	0	0	0	0
D575W	Asp	Trp	575	CHD	α	345	0	1	0	1	0	0	0	0	0	0	0	1
D575Y	Asp	Tyr	575	CHD	α	345	0	0	1	1	0	0	0	0	0	0	0	0
R575A	Arg	Ala	575	CHD	α	345	1	1	0	0	0	0	0	0	0	0	0	0
E579A	Glu	Ala	579	CHD	α	349	1	0	1	1	0	0	0	0	0	0	1	1
E579C	Glu	Cys	579	CHD	α	349	1	1	2	1	1	0	1	1	1	0	1	1
E579D	Glu	Asp	579	CHD	α	349	4	4	4	3	1	1	1	1	1	1	1	1
E579F	Glu	Phe	579	CHD	α	349	4	2	1	1	1	1	1	1	1	1	1	1
E579G	Glu	Gly	579	CHD	α	349	1	1	1	1	1	1	1	1	1	0	1	1
E579H	Glu	His	579	CHD	α	349	4	0	2	1	1	0	1	1	1	0	1	1
E579I	Glu	Ile	579	CHD	α	349	1	0	1	1	1	0	1	1	1	0	1	1
E579K	Glu	Lys	579	CHD	α	349	0	0	0	0	0	0	0	0	0	0	0	0
E579L	Glu	Leu	579	CHD	α	349	1	0	1	1	1	0	1	1	1	0	1	1
E579M	Glu	Met	579	CHD	α	349	1	0	1	1	1	0	1	1	1	0	1	1
E579N	Glu	Asn	579	CHD	α	349	1	0	1	1	1	0	1	1	1	0	1	1
E579P	Glu	Pro	579	CHD	α	349	1	2	2	1	1	1	1	1	1	1	1	1
E579Q	Glu	Gln	579	CHD	α	349	1	0	1	1	0	0	1	1	1	0	1	1
E579R	Glu	Arg	579	CHD	α	349	0	0	1	1	0	0	0	0	0	0	0	0
E579S	Glu	Ser	579	CHD	α	349	1	0	1	1	1	0	1	1	1	0	1	1
E579T	Glu	Thr	579	CHD	α	349	1	2	2	1	1	1	1	1	1	1	1	1
E579V	Glu	Val	579	CHD	α	349	1	0	1	1	1	0	1	1	1	0	1	1
E579W	Glu	Trp	579	CHD	α	349	1	1	2	1	1	1	1	1	1	0	1	1
E579Y	Glu	Tyr	579	CHD	α	349	3	3	3	1	1	1	1	1	1	1	1	1
