# Supplementary material for: Design of strictly orthogonal biosensors for maximizing renewable biofuel overproduction
Source: J Adv Res. 2025 Sep 10;84:257–72. doi: 10.1016/j.jare.2025.09.015 (PMC13227213; doi:10.1016/j.jare.2025.09.015)
Supplement: Supplementary Data 2 [file mmc2.xlsx]

## Sheet: Sheet1
Mutant	Org_AAC	Mut_AAC	Mut_Loc	Struct_dom	Sec_Struct	Dist_230AA	BSH towards nPOH	BSH towards iPOH	BSH towards nBOH	BSH towards iBOH	Clsf_nPOH	Clsf_iPOH	Clsf_nBOH	Clsf_iBOH
M1A	Met	Ala	1	NNBD	α	229	4	2	4	3	1	1	1	1
M1C	Met	Cys	1	NNBD	α	229	4	2	4	3	1	1	1	1
M1D	Met	Asp	1	NNBD	α	229	4	2	4	3	1	1	1	1
M1E	Met	Glu	1	NNBD	α	229	4	2	4	3	1	1	1	1
M1F	Met	Phe	1	NNBD	α	229	4	2	4	3	1	1	1	1
M1G	Met	Gly	1	NNBD	α	229	4	2	4	3	1	1	1	1
M1H	Met	His	1	NNBD	α	229	4	2	4	3	1	1	1	1
M1I	Met	Ile	1	NNBD	α	229	4	2	4	3	1	1	1	1
M1K	Met	Lys	1	NNBD	α	229	4	2	4	3	1	1	1	1
M1L	Met	Leu	1	NNBD	α	229	4	2	4	3	1	1	1	1
M1N	Met	Asn	1	NNBD	α	229	4	2	4	3	1	1	1	1
M1P	Met	Pro	1	NNBD	α	229	4	2	4	3	1	1	1	1
M1Q	Met	Gln	1	NNBD	α	229	4	2	4	3	1	1	1	1
M1R	Met	Arg	1	NNBD	α	229	4	2	4	3	1	1	1	1
M1S	Met	Ser	1	NNBD	α	229	4	2	4	3	1	1	1	1
M1T	Met	Thr	1	NNBD	α	229	4	2	4	3	1	1	1	1
M1V	Met	Val	1	NNBD	α	229	4	2	4	3	1	1	1	1
M1W	Met	Trp	1	NNBD	α	229	4	2	4	3	1	1	1	1
M1Y	Met	Tyr	1	NNBD	α	229	4	2	4	3	1	1	1	1
S2A	Ser	Ala	2	NNBD	α	228	4	2	4	3	1	1	1	1
S2C	Ser	Cys	2	NNBD	α	228	4	2	4	3	1	1	1	1
S2D	Ser	Asp	2	NNBD	α	228	4	2	4	3	1	1	1	1
S2E	Ser	Glu	2	NNBD	α	228	4	2	4	3	1	1	1	1
S2F	Ser	Phe	2	NNBD	α	228	4	2	4	3	1	1	1	1
S2G	Ser	Gly	2	NNBD	α	228	4	2	4	3	1	1	1	1
S2H	Ser	His	2	NNBD	α	228	4	2	4	3	1	1	1	1
S2I	Ser	Ile	2	NNBD	α	228	4	2	4	3	1	1	1	1
S2K	Ser	Lys	2	NNBD	α	228	4	2	4	3	1	1	1	1
S2L	Ser	Leu	2	NNBD	α	228	4	2	4	3	1	1	1	1
S2M	Ser	Met	2	NNBD	α	228	4	2	4	3	1	1	1	1
S2N	Ser	Asn	2	NNBD	α	228	4	2	4	3	1	1	1	1
S2P	Ser	Pro	2	NNBD	α	228	4	2	4	3	1	1	1	1
S2Q	Ser	Gln	2	NNBD	α	228	4	2	4	3	1	1	1	1
S2R	Ser	Arg	2	NNBD	α	228	4	2	4	3	1	1	1	1
S2T	Ser	Thr	2	NNBD	α	228	4	2	4	3	1	1	1	1
S2V	Ser	Val	2	NNBD	α	228	4	2	4	3	1	1	1	1
S2W	Ser	Trp	2	NNBD	α	228	4	2	4	3	1	1	1	1
S2Y	Ser	Tyr	2	NNBD	α	228	4	2	4	3	1	1	1	1
K3A	Lys	Ala	3	NNBD	α	227	4	2	4	3	1	1	1	1
K3C	Lys	Cys	3	NNBD	α	227	4	2	4	3	1	1	1	1
K3D	Lys	Asp	3	NNBD	α	227	4	2	4	3	1	1	1	1
K3E	Lys	Glu	3	NNBD	α	227	4	2	4	3	1	1	1	1
K3F	Lys	Phe	3	NNBD	α	227	4	2	4	3	1	1	1	1
K3G	Lys	Gly	3	NNBD	α	227	4	2	4	3	1	1	1	1
K3H	Lys	His	3	NNBD	α	227	4	2	4	3	1	1	1	1
K3I	Lys	Ile	3	NNBD	α	227	4	2	4	3	1	1	1	1
K3L	Lys	Leu	3	NNBD	α	227	4	2	4	3	1	1	1	1
K3M	Lys	Met	3	NNBD	α	227	4	2	4	3	1	1	1	1
K3N	Lys	Asn	3	NNBD	α	227	4	2	4	3	1	1	1	1
K3P	Lys	Pro	3	NNBD	α	227	4	2	4	3	1	1	1	1
K3Q	Lys	Gln	3	NNBD	α	227	4	2	4	3	1	1	1	1
K3R	Lys	Arg	3	NNBD	α	227	4	2	4	3	1	1	1	1
K3S	Lys	Ser	3	NNBD	α	227	4	2	4	3	1	1	1	1
K3T	Lys	Thr	3	NNBD	α	227	4	2	4	3	1	1	1	1
K3V	Lys	Val	3	NNBD	α	227	4	2	4	3	1	1	1	1
K3W	Lys	Trp	3	NNBD	α	227	4	2	4	3	1	1	1	1
K3Y	Lys	Tyr	3	NNBD	α	227	4	2	4	3	1	1	1	1
M4A	Met	Ala	4	NNBD	α	226	4	2	4	3	1	1	1	1
M4C	Met	Cys	4	NNBD	α	226	4	2	4	3	1	1	1	1
M4D	Met	Asp	4	NNBD	α	226	4	2	4	3	1	1	1	1
M4E	Met	Glu	4	NNBD	α	226	4	2	4	3	1	1	1	1
M4F	Met	Phe	4	NNBD	α	226	4	2	4	3	1	1	1	1
M4G	Met	Gly	4	NNBD	α	226	4	2	4	3	1	1	1	1
M4H	Met	His	4	NNBD	α	226	4	2	4	3	1	1	1	1
M4I	Met	Ile	4	NNBD	α	226	4	2	4	3	1	1	1	1
M4K	Met	Lys	4	NNBD	α	226	4	2	4	3	1	1	1	1
M4L	Met	Leu	4	NNBD	α	226	4	2	4	3	1	1	1	1
M4N	Met	Asn	4	NNBD	α	226	4	2	4	3	1	1	1	1
M4P	Met	Pro	4	NNBD	α	226	4	2	4	3	1	1	1	1
M4Q	Met	Gln	4	NNBD	α	226	4	2	4	3	1	1	1	1
M4R	Met	Arg	4	NNBD	α	226	4	2	4	3	1	1	1	1
M4S	Met	Ser	4	NNBD	α	226	4	2	4	3	1	1	1	1
M4T	Met	Thr	4	NNBD	α	226	4	2	4	3	1	1	1	1
M4V	Met	Val	4	NNBD	α	226	4	2	4	3	1	1	1	1
M4W	Met	Trp	4	NNBD	α	226	4	2	4	3	1	1	1	1
M4Y	Met	Tyr	4	NNBD	α	226	4	2	4	3	1	1	1	1
Q5A	Gln	Ala	5	NNBD	α	225	4	2	4	3	1	1	1	1
Q5C	Gln	Cys	5	NNBD	α	225	4	2	4	3	1	1	1	1
Q5D	Gln	Asp	5	NNBD	α	225	4	2	4	3	1	1	1	1
Q5E	Gln	Glu	5	NNBD	α	225	4	2	4	3	1	1	1	1
Q5F	Gln	Phe	5	NNBD	α	225	4	2	4	3	1	1	1	1
Q5G	Gln	Gly	5	NNBD	α	225	4	2	4	3	1	1	1	1
Q5H	Gln	His	5	NNBD	α	225	4	2	4	3	1	1	1	1
Q5I	Gln	Ile	5	NNBD	α	225	4	2	4	3	1	1	1	1
Q5K	Gln	Lys	5	NNBD	α	225	4	2	4	3	1	1	1	1
Q5L	Gln	Leu	5	NNBD	α	225	4	2	4	3	1	1	1	1
Q5M	Gln	Met	5	NNBD	α	225	4	2	4	3	1	1	1	1
Q5N	Gln	Asn	5	NNBD	α	225	4	2	4	3	1	1	1	1
Q5P	Gln	Pro	5	NNBD	α	225	4	2	4	3	1	1	1	1
Q5R	Gln	Arg	5	NNBD	α	225	4	2	4	3	1	1	1	1
Q5S	Gln	Ser	5	NNBD	α	225	4	2	4	3	1	1	1	1
Q5T	Gln	Thr	5	NNBD	α	225	4	2	4	3	1	1	1	1
Q5V	Gln	Val	5	NNBD	α	225	4	2	4	3	1	1	1	1
Q5W	Gln	Trp	5	NNBD	α	225	4	2	4	3	1	1	1	1
Q5Y	Gln	Tyr	5	NNBD	α	225	4	2	4	3	1	1	1	1
E6A	Glu	Ala	6	NNBD	α	224	4	2	4	3	1	1	1	1
E6C	Glu	Cys	6	NNBD	α	224	4	2	4	3	1	1	1	1
E6D	Glu	Asp	6	NNBD	α	224	4	2	4	3	1	1	1	1
E6F	Glu	Phe	6	NNBD	α	224	4	2	4	3	1	1	1	1
E6G	Glu	Gly	6	NNBD	α	224	4	2	4	3	1	1	1	1
E6H	Glu	His	6	NNBD	α	224	4	2	4	3	1	1	1	1
E6I	Glu	Ile	6	NNBD	α	224	4	2	4	3	1	1	1	1
E6K	Glu	Lys	6	NNBD	α	224	4	2	4	3	1	1	1	1
E6L	Glu	Leu	6	NNBD	α	224	4	2	4	3	1	1	1	1
E6M	Glu	Met	6	NNBD	α	224	4	2	4	3	1	1	1	1
E6N	Glu	Asn	6	NNBD	α	224	4	2	4	3	1	1	1	1
E6P	Glu	Pro	6	NNBD	α	224	4	2	4	3	1	1	1	1
E6Q	Glu	Gln	6	NNBD	α	224	4	2	4	3	1	1	1	1
E6R	Glu	Arg	6	NNBD	α	224	4	2	4	3	1	1	1	1
E6S	Glu	Ser	6	NNBD	α	224	4	2	4	3	1	1	1	1
E6T	Glu	Thr	6	NNBD	α	224	4	2	4	3	1	1	1	1
E6V	Glu	Val	6	NNBD	α	224	4	2	4	3	1	1	1	1
E6W	Glu	Trp	6	NNBD	α	224	4	2	4	3	1	1	1	1
E6Y	Glu	Tyr	6	NNBD	α	224	4	2	4	3	1	1	1	1
F7A	Phe	Ala	7	NNBD	α	223	4	2	4	3	1	1	1	1
F7C	Phe	Cys	7	NNBD	α	223	4	2	4	3	1	1	1	1
F7D	Phe	Asp	7	NNBD	α	223	4	2	4	3	1	1	1	1
F7E	Phe	Glu	7	NNBD	α	223	4	2	4	3	1	1	1	1
F7G	Phe	Gly	7	NNBD	α	223	4	2	4	3	1	1	1	1
F7H	Phe	His	7	NNBD	α	223	4	2	4	3	1	1	1	1
F7I	Phe	Ile	7	NNBD	α	223	4	2	4	3	1	1	1	1
F7K	Phe	Lys	7	NNBD	α	223	4	2	4	3	1	1	1	1
F7L	Phe	Leu	7	NNBD	α	223	4	2	4	3	1	1	1	1
F7M	Phe	Met	7	NNBD	α	223	4	2	4	3	1	1	1	1
F7N	Phe	Asn	7	NNBD	α	223	4	2	4	3	1	1	1	1
F7P	Phe	Pro	7	NNBD	α	223	4	2	4	3	1	1	1	1
F7Q	Phe	Gln	7	NNBD	α	223	4	2	4	3	1	1	1	1
F7R	Phe	Arg	7	NNBD	α	223	4	2	4	3	1	1	1	1
F7S	Phe	Ser	7	NNBD	α	223	4	2	4	3	1	1	1	1
F7T	Phe	Thr	7	NNBD	α	223	4	2	4	3	1	1	1	1
F7V	Phe	Val	7	NNBD	α	223	4	2	4	3	1	1	1	1
F7W	Phe	Trp	7	NNBD	α	223	4	2	4	3	1	1	1	1
F7Y	Phe	Tyr	7	NNBD	α	223	4	2	4	3	1	1	1	1
A8C	Ala	Cys	8	NNBD	α	222	4	2	4	3	1	0	1	0
A8D	Ala	Asp	8	NNBD	α	222	4	2	4	3	1	0	1	0
A8E	Ala	Glu	8	NNBD	α	222	4	2	4	3	1	0	1	0
A8F	Ala	Phe	8	NNBD	α	222	4	2	4	3	1	0	1	0
A8G	Ala	Gly	8	NNBD	α	222	4	2	4	3	1	0	1	0
A8H	Ala	His	8	NNBD	α	222	4	2	4	3	1	0	1	0
A8I	Ala	Ile	8	NNBD	α	222	4	2	4	3	1	0	1	0
A8K	Ala	Lys	8	NNBD	α	222	4	2	4	3	1	0	1	0
A8L	Ala	Leu	8	NNBD	α	222	4	2	4	3	1	0	1	0
A8M	Ala	Met	8	NNBD	α	222	4	2	4	3	1	0	1	0
A8N	Ala	Asn	8	NNBD	α	222	4	2	4	3	1	0	1	0
A8P	Ala	Pro	8	NNBD	α	222	4	2	4	3	1	0	1	0
A8Q	Ala	Gln	8	NNBD	α	222	4	2	4	3	1	0	1	0
A8R	Ala	Arg	8	NNBD	α	222	4	2	4	3	1	0	1	0
A8S	Ala	Ser	8	NNBD	α	222	4	2	4	3	1	0	1	0
A8T	Ala	Thr	8	NNBD	α	222	4	2	4	3	1	0	1	0
A8V	Ala	Val	8	NNBD	α	222	4	2	4	3	1	1	1	1
A8W	Ala	Trp	8	NNBD	α	222	4	2	4	3	1	1	1	0
A8Y	Ala	Tyr	8	NNBD	α	222	4	2	4	3	1	1	1	0
R9A	Arg	Ala	9	NNBD	α	221	4	2	4	3	1	0	1	0
R9C	Arg	Cys	9	NNBD	α	221	4	2	4	3	1	0	1	0
R9D	Arg	Asp	9	NNBD	α	221	4	2	4	3	1	0	1	0
R9E	Arg	Glu	9	NNBD	α	221	4	2	4	3	1	0	1	0
R9F	Arg	Phe	9	NNBD	α	221	4	2	4	3	1	0	1	0
R9G	Arg	Gly	9	NNBD	α	221	4	2	4	3	1	0	1	0
R9H	Arg	His	9	NNBD	α	221	4	2	4	3	1	0	1	0
R9I	Arg	Ile	9	NNBD	α	221	4	2	4	3	1	0	1	0
R9K	Arg	Lys	9	NNBD	α	221	4	2	4	3	1	0	1	0
R9L	Arg	Leu	9	NNBD	α	221	4	2	4	3	1	0	1	0
R9M	Arg	Met	9	NNBD	α	221	4	2	4	3	1	0	1	0
R9N	Arg	Asn	9	NNBD	α	221	4	2	4	3	1	0	1	0
R9P	Arg	Pro	9	NNBD	α	221	4	2	4	3	1	0	1	0
R9Q	Arg	Gln	9	NNBD	α	221	4	2	4	3	1	0	1	0
R9S	Arg	Ser	9	NNBD	α	221	4	2	4	3	1	0	1	0
R9T	Arg	Thr	9	NNBD	α	221	4	2	4	3	1	0	1	0
R9V	Arg	Val	9	NNBD	α	221	4	2	4	3	1	1	1	1
R9W	Arg	Trp	9	NNBD	α	221	4	2	4	3	1	1	1	0
R9Y	Arg	Tyr	9	NNBD	α	221	4	2	4	3	1	1	1	0
L10A	Leu	Ala	10	NNBD	α	220	4	2	4	3	1	1	1	1
L10C	Leu	Cys	10	NNBD	α	220	4	2	4	3	1	1	1	1
L10D	Leu	Asp	10	NNBD	α	220	4	2	4	3	1	1	1	1
L10E	Leu	Glu	10	NNBD	α	220	4	2	4	3	1	1	1	1
L10F	Leu	Phe	10	NNBD	α	220	4	2	4	3	1	1	1	1
L10G	Leu	Gly	10	NNBD	α	220	4	2	4	3	1	1	1	1
L10H	Leu	His	10	NNBD	α	220	4	2	4	3	1	1	1	1
L10I	Leu	Ile	10	NNBD	α	220	4	2	4	3	1	1	1	1
L10K	Leu	Lys	10	NNBD	α	220	4	2	4	3	1	1	1	1
L10M	Leu	Met	10	NNBD	α	220	4	2	4	3	1	1	1	1
L10N	Leu	Asn	10	NNBD	α	220	4	2	4	3	1	1	1	1
L10P	Leu	Pro	10	NNBD	α	220	4	2	4	3	1	1	1	1
L10Q	Leu	Gln	10	NNBD	α	220	4	2	4	3	1	1	1	1
L10R	Leu	Arg	10	NNBD	α	220	4	2	4	3	1	1	1	1
L10S	Leu	Ser	10	NNBD	α	220	4	2	4	3	1	1	1	1
L10T	Leu	Thr	10	NNBD	α	220	4	2	4	3	1	1	1	1
L10V	Leu	Val	10	NNBD	α	220	4	2	4	3	1	1	1	1
L10W	Leu	Trp	10	NNBD	α	220	4	2	4	3	1	1	1	1
L10Y	Leu	Tyr	10	NNBD	α	220	4	2	4	3	1	1	1	1
E11A	Glu	Ala	11	NNBD	α	219	4	2	4	3	1	1	1	1
E11C	Glu	Cys	11	NNBD	α	219	4	2	4	3	1	1	1	1
E11D	Glu	Asp	11	NNBD	α	219	4	2	4	3	1	1	1	1
E11F	Glu	Phe	11	NNBD	α	219	4	2	4	3	1	1	1	1
E11G	Glu	Gly	11	NNBD	α	219	4	2	4	3	1	1	1	1
E11H	Glu	His	11	NNBD	α	219	4	2	4	3	1	1	1	1
E11I	Glu	Ile	11	NNBD	α	219	4	2	4	3	1	1	1	1
E11K	Glu	Lys	11	NNBD	α	219	4	2	4	3	1	1	1	1
E11L	Glu	Leu	11	NNBD	α	219	4	2	4	3	1	1	1	1
E11M	Glu	Met	11	NNBD	α	219	4	2	4	3	1	1	1	1
E11N	Glu	Asn	11	NNBD	α	219	4	2	4	3	1	1	1	1
E11P	Glu	Pro	11	NNBD	α	219	4	2	4	3	1	1	1	1
E11Q	Glu	Gln	11	NNBD	α	219	4	2	4	3	1	1	1	1
E11R	Glu	Arg	11	NNBD	α	219	4	2	4	3	1	1	1	1
E11S	Glu	Ser	11	NNBD	α	219	4	2	4	3	1	1	1	1
E11T	Glu	Thr	11	NNBD	α	219	4	2	4	3	1	1	1	1
E11V	Glu	Val	11	NNBD	α	219	4	2	4	3	1	1	1	1
E11W	Glu	Trp	11	NNBD	α	219	4	2	4	3	1	1	1	1
E11Y	Glu	Tyr	11	NNBD	α	219	4	2	4	3	1	1	1	1
T12A	Thr	Ala	12	NNBD	α	218	4	2	4	3	1	1	1	1
T12C	Thr	Cys	12	NNBD	α	218	4	2	4	3	1	1	1	1
T12D	Thr	Asp	12	NNBD	α	218	4	2	4	3	1	1	1	1
T12E	Thr	Glu	12	NNBD	α	218	4	2	4	3	1	1	1	1
T12F	Thr	Phe	12	NNBD	α	218	4	2	4	3	1	1	1	1
T12G	Thr	Gly	12	NNBD	α	218	4	2	4	3	1	1	1	1
T12H	Thr	His	12	NNBD	α	218	4	2	4	3	1	1	1	1
T12I	Thr	Ile	12	NNBD	α	218	4	2	4	3	1	1	1	1
T12K	Thr	Lys	12	NNBD	α	218	4	2	4	3	1	1	1	1
T12L	Thr	Leu	12	NNBD	α	218	4	2	4	3	1	1	1	1
T12M	Thr	Met	12	NNBD	α	218	4	2	4	3	1	1	1	1
T12N	Thr	Asn	12	NNBD	α	218	4	2	4	3	1	1	1	1
T12P	Thr	Pro	12	NNBD	α	218	4	2	4	3	1	1	1	1
T12Q	Thr	Gln	12	NNBD	α	218	4	2	4	3	1	1	1	1
T12R	Thr	Arg	12	NNBD	α	218	4	2	4	3	1	1	1	1
T12S	Thr	Ser	12	NNBD	α	218	4	2	4	3	1	1	1	1
T12V	Thr	Val	12	NNBD	α	218	4	2	4	3	1	1	1	1
T12W	Thr	Trp	12	NNBD	α	218	4	2	4	3	1	1	1	1
T12Y	Thr	Tyr	12	NNBD	α	218	4	2	4	3	1	1	1	1
V13A	Val	Ala	13	NNBD	α	217	4	2	4	3	1	1	1	1
V13C	Val	Cys	13	NNBD	α	217	4	2	4	3	1	1	1	1
V13D	Val	Asp	13	NNBD	α	217	4	2	4	3	1	1	1	1
V13E	Val	Glu	13	NNBD	α	217	4	2	4	3	1	1	1	1
V13F	Val	Phe	13	NNBD	α	217	4	2	4	3	1	1	1	1
V13G	Val	Gly	13	NNBD	α	217	4	2	4	3	1	1	1	1
V13H	Val	His	13	NNBD	α	217	4	2	4	3	1	1	1	1
V13I	Val	Ile	13	NNBD	α	217	4	2	4	3	1	1	1	1
V13K	Val	Lys	13	NNBD	α	217	4	2	4	3	1	1	1	1
V13L	Val	Leu	13	NNBD	α	217	4	2	4	3	1	1	1	1
V13M	Val	Met	13	NNBD	α	217	4	2	4	3	1	1	1	1
V13N	Val	Asn	13	NNBD	α	217	4	2	4	3	1	1	1	1
V13P	Val	Pro	13	NNBD	α	217	4	2	4	3	1	1	1	1
V13Q	Val	Gln	13	NNBD	α	217	4	2	4	3	1	1	1	1
V13R	Val	Arg	13	NNBD	α	217	4	2	4	3	1	1	1	1
V13S	Val	Ser	13	NNBD	α	217	4	2	4	3	1	1	1	1
V13T	Val	Thr	13	NNBD	α	217	4	2	4	3	1	1	1	1
V13W	Val	Trp	13	NNBD	α	217	4	2	4	3	1	1	1	1
V13Y	Val	Tyr	13	NNBD	α	217	4	2	4	3	1	1	1	1
A14C	Ala	Cys	14	NNBD	α	216	4	2	4	3	1	0	1	0
A14D	Ala	Asp	14	NNBD	α	216	4	2	4	3	1	0	1	0
A14E	Ala	Glu	14	NNBD	α	216	4	2	4	3	1	0	1	0
A14F	Ala	Phe	14	NNBD	α	216	4	2	4	3	1	0	1	0
A14G	Ala	Gly	14	NNBD	α	216	4	2	4	3	1	0	1	0
A14H	Ala	His	14	NNBD	α	216	4	2	4	3	1	0	1	0
A14I	Ala	Ile	14	NNBD	α	216	4	2	4	3	1	0	1	0
A14K	Ala	Lys	14	NNBD	α	216	4	2	4	3	1	0	1	0
A14L	Ala	Leu	14	NNBD	α	216	4	2	4	3	1	0	1	0
A14M	Ala	Met	14	NNBD	α	216	4	2	4	3	1	0	1	0
A14N	Ala	Asn	14	NNBD	α	216	4	2	4	3	1	0	1	0
A14P	Ala	Pro	14	NNBD	α	216	4	2	4	3	1	0	1	0
A14Q	Ala	Gln	14	NNBD	α	216	4	2	4	3	1	0	1	0
A14R	Ala	Arg	14	NNBD	α	216	4	2	4	3	1	0	1	0
A14S	Ala	Ser	14	NNBD	α	216	4	2	4	3	1	0	1	0
A14T	Ala	Thr	14	NNBD	α	216	4	2	4	3	1	0	1	0
A14V	Ala	Val	14	NNBD	α	216	4	2	4	3	1	1	1	1
A14W	Ala	Trp	14	NNBD	α	216	4	2	4	3	1	1	1	0
A14Y	Ala	Tyr	14	NNBD	α	216	4	2	4	3	1	1	1	0
S15A	Ser	Ala	15	NNBD	α	215	4	2	4	3	1	1	1	1
S15C	Ser	Cys	15	NNBD	α	215	4	2	4	3	1	1	1	1
S15D	Ser	Asp	15	NNBD	α	215	4	2	4	3	1	1	1	1
S15E	Ser	Glu	15	NNBD	α	215	4	2	4	3	1	1	1	1
S15F	Ser	Phe	15	NNBD	α	215	4	2	4	3	1	1	1	1
S15G	Ser	Gly	15	NNBD	α	215	4	2	4	3	1	1	1	1
S15H	Ser	His	15	NNBD	α	215	4	2	4	3	1	1	1	1
S15I	Ser	Ile	15	NNBD	α	215	4	2	4	3	1	1	1	1
S15K	Ser	Lys	15	NNBD	α	215	4	2	4	3	1	1	1	1
S15L	Ser	Leu	15	NNBD	α	215	4	2	4	3	1	1	1	1
S15M	Ser	Met	15	NNBD	α	215	4	2	4	3	1	1	1	1
S15N	Ser	Asn	15	NNBD	α	215	4	2	4	3	1	1	1	1
S15P	Ser	Pro	15	NNBD	α	215	4	2	4	3	1	1	1	1
S15Q	Ser	Gln	15	NNBD	α	215	4	2	4	3	1	1	1	1
S15R	Ser	Arg	15	NNBD	α	215	4	2	4	3	1	1	1	1
S15T	Ser	Thr	15	NNBD	α	215	4	2	4	3	1	1	1	1
S15V	Ser	Val	15	NNBD	α	215	4	2	4	3	1	1	1	1
S15W	Ser	Trp	15	NNBD	α	215	4	2	4	3	1	1	1	1
S15Y	Ser	Tyr	15	NNBD	α	215	4	2	4	3	1	1	1	1
M16A	Met	Ala	16	NNBD	α	214	4	2	4	3	1	1	1	1
M16C	Met	Cys	16	NNBD	α	214	4	2	4	3	1	1	1	1
M16D	Met	Asp	16	NNBD	α	214	4	2	4	3	1	1	1	1
M16E	Met	Glu	16	NNBD	α	214	4	2	4	3	1	1	1	1
M16F	Met	Phe	16	NNBD	α	214	4	2	4	3	1	1	1	1
M16G	Met	Gly	16	NNBD	α	214	4	2	4	3	1	1	1	1
M16H	Met	His	16	NNBD	α	214	4	2	4	3	1	1	1	1
M16I	Met	Ile	16	NNBD	α	214	4	2	4	3	1	1	1	1
M16K	Met	Lys	16	NNBD	α	214	4	2	4	3	1	1	1	1
M16L	Met	Leu	16	NNBD	α	214	4	2	4	3	1	1	1	1
M16N	Met	Asn	16	NNBD	α	214	4	2	4	3	1	1	1	1
M16P	Met	Pro	16	NNBD	α	214	4	2	4	3	1	1	1	1
M16Q	Met	Gln	16	NNBD	α	214	4	2	4	3	1	1	1	1
M16R	Met	Arg	16	NNBD	α	214	4	2	4	3	1	1	1	1
M16S	Met	Ser	16	NNBD	α	214	4	2	4	3	1	1	1	1
M16T	Met	Thr	16	NNBD	α	214	4	2	4	3	1	1	1	1
M16V	Met	Val	16	NNBD	α	214	4	2	4	3	1	1	1	1
M16W	Met	Trp	16	NNBD	α	214	4	2	4	3	1	1	1	1
M16Y	Met	Tyr	16	NNBD	α	214	4	2	4	3	1	1	1	1
R17A	Arg	Ala	17	NNBD	α	213	4	2	4	3	1	0	1	0
R17C	Arg	Cys	17	NNBD	α	213	4	2	4	3	1	0	1	0
R17D	Arg	Asp	17	NNBD	α	213	4	2	4	3	1	0	1	0
R17E	Arg	Glu	17	NNBD	α	213	4	2	4	3	1	0	1	0
R17F	Arg	Phe	17	NNBD	α	213	4	2	4	3	1	0	1	0
R17G	Arg	Gly	17	NNBD	α	213	4	2	4	3	1	0	1	0
R17H	Arg	His	17	NNBD	α	213	4	2	4	3	1	0	1	0
R17I	Arg	Ile	17	NNBD	α	213	4	2	4	3	1	0	1	0
R17K	Arg	Lys	17	NNBD	α	213	4	2	4	3	1	0	1	0
R17L	Arg	Leu	17	NNBD	α	213	4	2	4	3	1	0	1	0
R17M	Arg	Met	17	NNBD	α	213	4	2	4	3	1	0	1	0
R17N	Arg	Asn	17	NNBD	α	213	4	2	4	3	1	0	1	0
R17P	Arg	Pro	17	NNBD	α	213	4	2	4	3	1	0	1	0
R17Q	Arg	Gln	17	NNBD	α	213	4	2	4	3	1	0	1	0
R17S	Arg	Ser	17	NNBD	α	213	4	2	4	3	1	0	1	0
R17T	Arg	Thr	17	NNBD	α	213	4	2	4	3	1	0	1	0
R17V	Arg	Val	17	NNBD	α	213	4	2	4	3	1	1	1	1
R17W	Arg	Trp	17	NNBD	α	213	4	2	4	3	1	1	1	0
R17Y	Arg	Tyr	17	NNBD	α	213	4	2	4	3	1	1	1	0
R18A	Arg	Ala	18	NNBD	α	212	4	2	4	3	1	0	1	0
R18C	Arg	Cys	18	NNBD	α	212	4	2	4	3	1	0	1	0
R18D	Arg	Asp	18	NNBD	α	212	4	2	4	3	1	0	1	0
R18E	Arg	Glu	18	NNBD	α	212	4	2	4	3	1	0	1	0
R18F	Arg	Phe	18	NNBD	α	212	4	2	4	3	1	0	1	0
R18G	Arg	Gly	18	NNBD	α	212	4	2	4	3	1	0	1	0
R18H	Arg	His	18	NNBD	α	212	4	2	4	3	1	0	1	0
R18I	Arg	Ile	18	NNBD	α	212	4	2	4	3	1	0	1	0
R18K	Arg	Lys	18	NNBD	α	212	4	2	4	3	1	0	1	0
R18L	Arg	Leu	18	NNBD	α	212	4	2	4	3	1	0	1	0
R18M	Arg	Met	18	NNBD	α	212	4	2	4	3	1	0	1	0
R18N	Arg	Asn	18	NNBD	α	212	4	2	4	3	1	0	1	0
R18P	Arg	Pro	18	NNBD	α	212	4	2	4	3	1	0	1	0
R18Q	Arg	Gln	18	NNBD	α	212	4	2	4	3	1	0	1	0
R18S	Arg	Ser	18	NNBD	α	212	4	2	4	3	1	0	1	0
R18T	Arg	Thr	18	NNBD	α	212	4	2	4	3	1	0	1	0
R18V	Arg	Val	18	NNBD	α	212	4	2	4	3	1	1	1	1
R18W	Arg	Trp	18	NNBD	α	212	4	2	4	3	1	1	1	0
R18Y	Arg	Tyr	18	NNBD	α	212	4	2	4	3	1	1	1	0
A19C	Ala	Cys	19	NNBD	α	211	4	2	4	3	1	0	1	0
A19D	Ala	Asp	19	NNBD	α	211	4	2	4	3	1	0	1	0
A19E	Ala	Glu	19	NNBD	α	211	4	2	4	3	1	0	1	0
A19F	Ala	Phe	19	NNBD	α	211	4	2	4	3	1	0	1	0
A19G	Ala	Gly	19	NNBD	α	211	4	2	4	3	1	0	1	0
A19H	Ala	His	19	NNBD	α	211	4	2	4	3	1	0	1	0
A19I	Ala	Ile	19	NNBD	α	211	4	2	4	3	1	0	1	0
A19K	Ala	Lys	19	NNBD	α	211	4	2	4	3	1	0	1	0
A19L	Ala	Leu	19	NNBD	α	211	4	2	4	3	1	0	1	0
A19M	Ala	Met	19	NNBD	α	211	4	2	4	3	1	0	1	0
A19N	Ala	Asn	19	NNBD	α	211	4	2	4	3	1	0	1	0
A19P	Ala	Pro	19	NNBD	α	211	4	2	4	3	1	0	1	0
A19Q	Ala	Gln	19	NNBD	α	211	4	2	4	3	1	0	1	0
A19R	Ala	Arg	19	NNBD	α	211	4	2	4	3	1	0	1	0
A19S	Ala	Ser	19	NNBD	α	211	4	2	4	3	1	0	1	0
A19T	Ala	Thr	19	NNBD	α	211	4	2	4	3	1	0	1	0
A19V	Ala	Val	19	NNBD	α	211	4	2	4	3	1	1	1	1
A19W	Ala	Trp	19	NNBD	α	211	4	2	4	3	1	1	1	0
A19Y	Ala	Tyr	19	NNBD	α	211	4	2	4	3	1	1	1	0
V20A	Val	Ala	20	NNBD	α	210	4	2	4	3	1	1	1	1
V20C	Val	Cys	20	NNBD	α	210	4	2	4	3	1	1	1	1
V20D	Val	Asp	20	NNBD	α	210	4	2	4	3	1	1	1	1
V20E	Val	Glu	20	NNBD	α	210	4	2	4	3	1	1	1	1
V20F	Val	Phe	20	NNBD	α	210	4	2	4	3	1	1	1	1
V20G	Val	Gly	20	NNBD	α	210	4	2	4	3	1	1	1	1
V20H	Val	His	20	NNBD	α	210	4	2	4	3	1	1	1	1
V20I	Val	Ile	20	NNBD	α	210	4	2	4	3	1	1	1	1
V20K	Val	Lys	20	NNBD	α	210	4	2	4	3	1	1	1	1
V20L	Val	Leu	20	NNBD	α	210	4	2	4	3	1	1	1	1
V20M	Val	Met	20	NNBD	α	210	4	2	4	3	1	1	1	1
V20N	Val	Asn	20	NNBD	α	210	4	2	4	3	1	1	1	1
V20P	Val	Pro	20	NNBD	α	210	4	2	4	3	1	1	1	1
V20Q	Val	Gln	20	NNBD	α	210	4	2	4	3	1	1	1	1
V20R	Val	Arg	20	NNBD	α	210	4	2	4	3	1	1	1	1
V20S	Val	Ser	20	NNBD	α	210	4	2	4	3	1	1	1	1
V20T	Val	Thr	20	NNBD	α	210	4	2	4	3	1	1	1	1
V20W	Val	Trp	20	NNBD	α	210	4	2	4	3	1	1	1	1
V20Y	Val	Tyr	20	NNBD	α	210	4	2	4	3	1	1	1	1
W21A	Trp	Ala	21	NNBD	α	209	4	2	4	3	1	1	1	1
W21C	Trp	Cys	21	NNBD	α	209	4	2	4	3	1	1	1	1
W21D	Trp	Asp	21	NNBD	α	209	4	2	4	3	1	1	1	1
W21E	Trp	Glu	21	NNBD	α	209	4	2	4	3	1	1	1	1
W21F	Trp	Phe	21	NNBD	α	209	4	2	4	3	1	1	1	1
W21G	Trp	Gly	21	NNBD	α	209	4	2	4	3	1	1	1	1
W21H	Trp	His	21	NNBD	α	209	4	2	4	3	1	1	1	1
W21I	Trp	Ile	21	NNBD	α	209	4	2	4	3	1	1	1	1
W21K	Trp	Lys	21	NNBD	α	209	4	2	4	3	1	1	1	1
W21L	Trp	Leu	21	NNBD	α	209	4	2	4	3	1	1	1	1
W21M	Trp	Met	21	NNBD	α	209	4	2	4	3	1	1	1	1
W21N	Trp	Asn	21	NNBD	α	209	4	2	4	3	1	1	1	1
W21P	Trp	Pro	21	NNBD	α	209	4	2	4	3	1	1	1	1
W21Q	Trp	Gln	21	NNBD	α	209	4	2	4	3	1	1	1	1
W21R	Trp	Arg	21	NNBD	α	209	4	2	4	3	1	1	1	1
W21S	Trp	Ser	21	NNBD	α	209	4	2	4	3	1	1	1	1
W21T	Trp	Thr	21	NNBD	α	209	4	2	4	3	1	1	1	1
W21V	Trp	Val	21	NNBD	α	209	4	2	4	3	1	1	1	1
W21Y	Trp	Tyr	21	NNBD	α	209	4	2	4	3	1	1	1	1
D22A	Asp	Ala	22	NNBD	loop	208	4	2	4	3	1	1	1	1
D22C	Asp	Cys	22	NNBD	loop	208	4	2	4	3	1	1	1	1
D22E	Asp	Glu	22	NNBD	loop	208	4	2	4	3	1	1	1	1
D22F	Asp	Phe	22	NNBD	loop	208	4	2	4	3	1	1	1	1
D22G	Asp	Gly	22	NNBD	loop	208	4	2	4	3	1	1	1	1
D22H	Asp	His	22	NNBD	loop	208	4	2	4	3	1	1	1	1
D22I	Asp	Ile	22	NNBD	loop	208	4	2	4	3	1	1	1	1
D22K	Asp	Lys	22	NNBD	loop	208	4	2	4	3	1	1	1	1
D22L	Asp	Leu	22	NNBD	loop	208	4	2	4	3	1	1	1	1
D22M	Asp	Met	22	NNBD	loop	208	4	2	4	3	1	1	1	1
D22N	Asp	Asn	22	NNBD	loop	208	4	2	4	3	1	1	1	1
D22P	Asp	Pro	22	NNBD	loop	208	4	2	4	3	1	1	1	1
D22Q	Asp	Gln	22	NNBD	loop	208	4	2	4	3	1	1	1	1
D22R	Asp	Arg	22	NNBD	loop	208	4	2	4	3	1	1	1	1
D22S	Asp	Ser	22	NNBD	loop	208	4	2	4	3	1	1	1	1
D22T	Asp	Thr	22	NNBD	loop	208	4	2	4	3	1	1	1	1
D22V	Asp	Val	22	NNBD	loop	208	4	2	4	3	1	1	1	1
D22W	Asp	Trp	22	NNBD	loop	208	4	2	4	3	1	1	1	1
D22Y	Asp	Tyr	22	NNBD	loop	208	4	2	4	3	1	1	1	1
G23A	Gly	Ala	23	NNBD	loop	207	4	2	4	3	1	1	1	1
G23C	Gly	Cys	23	NNBD	loop	207	4	2	4	3	1	1	1	1
G23D	Gly	Asp	23	NNBD	loop	207	4	2	4	3	1	1	1	1
G23E	Gly	Glu	23	NNBD	loop	207	4	2	4	3	1	1	1	1
G23F	Gly	Phe	23	NNBD	loop	207	4	2	4	3	1	1	1	1
G23H	Gly	His	23	NNBD	loop	207	4	2	4	3	1	1	1	1
G23I	Gly	Ile	23	NNBD	loop	207	4	2	4	3	1	1	1	1
G23K	Gly	Lys	23	NNBD	loop	207	4	2	4	3	1	1	1	1
G23L	Gly	Leu	23	NNBD	loop	207	4	2	4	3	1	1	1	1
G23M	Gly	Met	23	NNBD	loop	207	4	2	4	3	1	1	1	1
G23N	Gly	Asn	23	NNBD	loop	207	4	2	4	3	1	1	1	1
G23P	Gly	Pro	23	NNBD	loop	207	4	2	4	3	1	1	1	1
G23Q	Gly	Gln	23	NNBD	loop	207	4	2	4	3	1	1	1	1
G23R	Gly	Arg	23	NNBD	loop	207	4	2	4	3	1	1	1	1
G23S	Gly	Ser	23	NNBD	loop	207	4	2	4	3	1	1	1	1
G23T	Gly	Thr	23	NNBD	loop	207	4	2	4	3	1	1	1	1
G23V	Gly	Val	23	NNBD	loop	207	4	2	4	3	1	1	1	1
G23W	Gly	Trp	23	NNBD	loop	207	4	2	4	3	1	1	1	1
G23Y	Gly	Tyr	23	NNBD	loop	207	4	2	4	3	1	1	1	1
N24A	Asn	Ala	24	NNBD	loop	206	4	2	4	3	1	1	1	1
N24C	Asn	Cys	24	NNBD	loop	206	4	2	4	3	1	1	1	1
N24D	Asn	Asp	24	NNBD	loop	206	4	2	4	3	1	1	1	1
N24E	Asn	Glu	24	NNBD	loop	206	4	2	4	3	1	1	1	1
N24F	Asn	Phe	24	NNBD	loop	206	4	2	4	3	1	1	1	1
N24G	Asn	Gly	24	NNBD	loop	206	4	2	4	3	1	1	1	1
N24H	Asn	His	24	NNBD	loop	206	4	2	4	3	1	1	1	1
N24I	Asn	Ile	24	NNBD	loop	206	4	2	4	3	1	1	1	1
N24K	Asn	Lys	24	NNBD	loop	206	4	2	4	3	1	1	1	1
N24L	Asn	Leu	24	NNBD	loop	206	4	2	4	3	1	1	1	1
N24M	Asn	Met	24	NNBD	loop	206	4	2	4	3	1	1	1	1
N24P	Asn	Pro	24	NNBD	loop	206	4	2	4	3	1	1	1	1
N24Q	Asn	Gln	24	NNBD	loop	206	4	2	4	3	1	1	1	1
N24R	Asn	Arg	24	NNBD	loop	206	4	2	4	3	1	1	1	1
N24S	Asn	Ser	24	NNBD	loop	206	4	2	4	3	1	1	1	1
N24T	Asn	Thr	24	NNBD	loop	206	4	2	4	3	1	1	1	1
N24V	Asn	Val	24	NNBD	loop	206	4	2	4	3	1	1	1	1
N24W	Asn	Trp	24	NNBD	loop	206	4	2	4	3	1	1	1	1
N24Y	Asn	Tyr	24	NNBD	loop	206	4	2	4	3	1	1	1	1
E25A	Glu	Ala	25	NNBD	loop	205	4	2	4	3	1	1	1	1
E25C	Glu	Cys	25	NNBD	loop	205	4	2	4	3	1	1	1	1
E25D	Glu	Asp	25	NNBD	loop	205	4	2	4	3	1	1	1	1
E25F	Glu	Phe	25	NNBD	loop	205	4	2	4	3	1	1	1	1
E25G	Glu	Gly	25	NNBD	loop	205	4	2	4	3	1	1	1	1
E25H	Glu	His	25	NNBD	loop	205	4	2	4	3	1	1	1	1
E25I	Glu	Ile	25	NNBD	loop	205	4	2	4	3	1	1	1	1
E25K	Glu	Lys	25	NNBD	loop	205	4	2	4	3	1	1	1	1
E25L	Glu	Leu	25	NNBD	loop	205	4	2	4	3	1	1	1	1
E25M	Glu	Met	25	NNBD	loop	205	4	2	4	3	1	1	1	1
E25N	Glu	Asn	25	NNBD	loop	205	4	2	4	3	1	1	1	1
E25P	Glu	Pro	25	NNBD	loop	205	4	2	4	3	1	1	1	1
E25Q	Glu	Gln	25	NNBD	loop	205	4	2	4	3	1	1	1	1
E25R	Glu	Arg	25	NNBD	loop	205	4	2	4	3	1	1	1	1
E25S	Glu	Ser	25	NNBD	loop	205	4	2	4	3	1	1	1	1
E25T	Glu	Thr	25	NNBD	loop	205	4	2	4	3	1	1	1	1
E25V	Glu	Val	25	NNBD	loop	205	4	2	4	3	1	1	1	1
E25W	Glu	Trp	25	NNBD	loop	205	4	2	4	3	1	1	1	1
E25Y	Glu	Tyr	25	NNBD	loop	205	4	2	4	3	1	1	1	1
C26A	Cys	Ala	26	NNBD	loop	204	4	2	4	3	1	1	1	1
C26D	Cys	Asp	26	NNBD	loop	204	4	2	4	3	1	1	1	1
C26E	Cys	Glu	26	NNBD	loop	204	4	2	4	3	1	1	1	1
C26F	Cys	Phe	26	NNBD	loop	204	4	2	4	3	1	1	1	1
C26G	Cys	Gly	26	NNBD	loop	204	4	2	4	3	1	1	1	1
C26H	Cys	His	26	NNBD	loop	204	4	2	4	3	1	1	1	1
C26I	Cys	Ile	26	NNBD	loop	204	4	2	4	3	1	1	1	1
C26K	Cys	Lys	26	NNBD	loop	204	4	2	4	3	1	1	1	1
C26L	Cys	Leu	26	NNBD	loop	204	4	2	4	3	1	1	1	1
C26M	Cys	Met	26	NNBD	loop	204	4	2	4	3	1	1	1	1
C26N	Cys	Asn	26	NNBD	loop	204	4	2	4	3	1	1	1	1
C26P	Cys	Pro	26	NNBD	loop	204	4	2	4	3	1	1	1	1
C26Q	Cys	Gln	26	NNBD	loop	204	4	2	4	3	1	1	1	1
C26R	Cys	Arg	26	NNBD	loop	204	4	2	4	3	1	1	1	1
C26S	Cys	Ser	26	NNBD	loop	204	4	2	4	3	1	1	1	1
C26T	Cys	Thr	26	NNBD	loop	204	4	2	4	3	1	1	1	1
C26V	Cys	Val	26	NNBD	loop	204	4	2	4	3	1	1	1	1
C26W	Cys	Trp	26	NNBD	loop	204	4	2	4	3	1	1	1	1
C26Y	Cys	Tyr	26	NNBD	loop	204	4	2	4	3	1	1	1	1
Q27A	Gln	Ala	27	NNBD	loop	203	4	2	4	3	1	1	1	1
Q27C	Gln	Cys	27	NNBD	loop	203	4	2	4	3	1	1	1	1
Q27D	Gln	Asp	27	NNBD	loop	203	4	2	4	3	1	1	1	1
Q27E	Gln	Glu	27	NNBD	loop	203	4	2	4	3	1	1	1	1
Q27F	Gln	Phe	27	NNBD	loop	203	4	2	4	3	1	1	1	1
Q27G	Gln	Gly	27	NNBD	loop	203	4	2	4	3	1	1	1	1
Q27H	Gln	His	27	NNBD	loop	203	4	2	4	3	1	1	1	1
Q27I	Gln	Ile	27	NNBD	loop	203	4	2	4	3	1	1	1	1
Q27K	Gln	Lys	27	NNBD	loop	203	4	2	4	3	1	1	1	1
Q27L	Gln	Leu	27	NNBD	loop	203	4	2	4	3	1	1	1	1
Q27M	Gln	Met	27	NNBD	loop	203	4	2	4	3	1	1	1	1
Q27N	Gln	Asn	27	NNBD	loop	203	4	2	4	3	1	1	1	1
Q27P	Gln	Pro	27	NNBD	loop	203	4	2	4	3	1	1	1	1
Q27R	Gln	Arg	27	NNBD	loop	203	4	2	4	3	1	1	1	1
Q27S	Gln	Ser	27	NNBD	loop	203	4	2	4	3	1	1	1	1
Q27T	Gln	Thr	27	NNBD	loop	203	4	2	4	3	1	1	1	1
Q27V	Gln	Val	27	NNBD	loop	203	4	2	4	3	1	1	1	1
Q27W	Gln	Trp	27	NNBD	loop	203	4	2	4	3	1	1	1	1
Q27Y	Gln	Tyr	27	NNBD	loop	203	4	2	4	3	1	1	1	1
P28A	Pro	Ala	28	NNBD	loop	202	4	2	4	3	1	1	1	1
P28C	Pro	Cys	28	NNBD	loop	202	4	2	4	3	1	1	1	1
P28D	Pro	Asp	28	NNBD	loop	202	4	2	4	3	1	1	1	1
P28E	Pro	Glu	28	NNBD	loop	202	4	2	4	3	1	1	1	1
P28F	Pro	Phe	28	NNBD	loop	202	4	2	4	3	1	1	1	1
P28G	Pro	Gly	28	NNBD	loop	202	4	2	4	3	1	1	1	1
P28H	Pro	His	28	NNBD	loop	202	4	2	4	3	1	1	1	1
P28I	Pro	Ile	28	NNBD	loop	202	4	2	4	3	1	1	1	1
P28K	Pro	Lys	28	NNBD	loop	202	4	2	4	3	1	1	1	1
P28L	Pro	Leu	28	NNBD	loop	202	4	2	4	3	1	1	1	1
P28M	Pro	Met	28	NNBD	loop	202	4	2	4	3	1	1	1	1
P28N	Pro	Asn	28	NNBD	loop	202	4	2	4	3	1	1	1	1
P28Q	Pro	Gln	28	NNBD	loop	202	4	2	4	3	1	1	1	1
P28R	Pro	Arg	28	NNBD	loop	202	4	2	4	3	1	1	1	1
P28S	Pro	Ser	28	NNBD	loop	202	4	2	4	3	1	1	1	1
P28T	Pro	Thr	28	NNBD	loop	202	4	2	4	3	1	1	1	1
P28V	Pro	Val	28	NNBD	loop	202	4	2	4	3	1	1	1	1
P28W	Pro	Trp	28	NNBD	loop	202	4	2	4	3	1	1	1	1
P28Y	Pro	Tyr	28	NNBD	loop	202	4	2	4	3	1	1	1	1
G29A	Gly	Ala	29	NNBD	loop	201	4	2	4	3	1	1	1	1
G29C	Gly	Cys	29	NNBD	loop	201	4	2	4	3	1	1	1	1
G29D	Gly	Asp	29	NNBD	loop	201	4	2	4	3	1	1	1	1
G29E	Gly	Glu	29	NNBD	loop	201	4	2	4	3	1	1	1	1
G29F	Gly	Phe	29	NNBD	loop	201	4	2	4	3	1	1	1	1
G29H	Gly	His	29	NNBD	loop	201	4	2	4	3	1	1	1	1
G29I	Gly	Ile	29	NNBD	loop	201	4	2	4	3	1	1	1	1
G29K	Gly	Lys	29	NNBD	loop	201	4	2	4	3	1	1	1	1
G29L	Gly	Leu	29	NNBD	loop	201	4	2	4	3	1	1	1	1
G29M	Gly	Met	29	NNBD	loop	201	4	2	4	3	1	1	1	1
G29N	Gly	Asn	29	NNBD	loop	201	4	2	4	3	1	1	1	1
G29P	Gly	Pro	29	NNBD	loop	201	4	2	4	3	1	1	1	1
G29Q	Gly	Gln	29	NNBD	loop	201	4	2	4	3	1	1	1	1
G29R	Gly	Arg	29	NNBD	loop	201	4	2	4	3	1	1	1	1
G29S	Gly	Ser	29	NNBD	loop	201	4	2	4	3	1	1	1	1
G29T	Gly	Thr	29	NNBD	loop	201	4	2	4	3	1	1	1	1
G29V	Gly	Val	29	NNBD	loop	201	4	2	4	3	1	1	1	1
G29W	Gly	Trp	29	NNBD	loop	201	4	2	4	3	1	1	1	1
G29Y	Gly	Tyr	29	NNBD	loop	201	4	2	4	3	1	1	1	1
K30A	Lys	Ala	30	NNBD	loop	200	4	2	4	3	1	1	1	1
K30C	Lys	Cys	30	NNBD	loop	200	4	2	4	3	1	1	1	1
K30D	Lys	Asp	30	NNBD	loop	200	4	2	4	3	1	1	1	1
K30E	Lys	Glu	30	NNBD	loop	200	4	2	4	3	1	1	1	1
K30F	Lys	Phe	30	NNBD	loop	200	4	2	4	3	1	1	1	1
K30G	Lys	Gly	30	NNBD	loop	200	4	2	4	3	1	1	1	1
K30H	Lys	His	30	NNBD	loop	200	4	2	4	3	1	1	1	1
K30I	Lys	Ile	30	NNBD	loop	200	4	2	4	3	1	1	1	1
K30L	Lys	Leu	30	NNBD	loop	200	4	2	4	3	1	1	1	1
K30M	Lys	Met	30	NNBD	loop	200	4	2	4	3	1	1	1	1
K30N	Lys	Asn	30	NNBD	loop	200	4	2	4	3	1	1	1	1
K30P	Lys	Pro	30	NNBD	loop	200	4	2	4	3	1	1	1	1
K30Q	Lys	Gln	30	NNBD	loop	200	4	2	4	3	1	1	1	1
K30R	Lys	Arg	30	NNBD	loop	200	4	2	4	3	1	1	1	1
K30S	Lys	Ser	30	NNBD	loop	200	4	2	4	3	1	1	1	1
K30T	Lys	Thr	30	NNBD	loop	200	4	2	4	3	1	1	1	1
K30V	Lys	Val	30	NNBD	loop	200	4	2	4	3	1	1	1	1
K30W	Lys	Trp	30	NNBD	loop	200	4	2	4	3	1	1	1	1
K30Y	Lys	Tyr	30	NNBD	loop	200	4	2	4	3	1	1	1	1
V31A	Val	Ala	31	NNBD	loop	199	4	2	4	3	1	1	1	1
V31C	Val	Cys	31	NNBD	loop	199	4	2	4	3	1	1	1	1
V31D	Val	Asp	31	NNBD	loop	199	4	2	4	3	1	1	1	1
V31E	Val	Glu	31	NNBD	loop	199	4	2	4	3	1	1	1	1
V31F	Val	Phe	31	NNBD	loop	199	4	2	4	3	1	1	1	1
V31G	Val	Gly	31	NNBD	loop	199	4	2	4	3	1	1	1	1
V31H	Val	His	31	NNBD	loop	199	4	2	4	3	1	1	1	1
V31I	Val	Ile	31	NNBD	loop	199	4	2	4	3	1	1	1	1
V31K	Val	Lys	31	NNBD	loop	199	4	2	4	3	1	1	1	1
V31L	Val	Leu	31	NNBD	loop	199	4	2	4	3	1	1	1	1
V31M	Val	Met	31	NNBD	loop	199	4	2	4	3	1	1	1	1
V31N	Val	Asn	31	NNBD	loop	199	4	2	4	3	1	1	1	1
V31P	Val	Pro	31	NNBD	loop	199	4	2	4	3	1	1	1	1
V31Q	Val	Gln	31	NNBD	loop	199	4	2	4	3	1	1	1	1
V31R	Val	Arg	31	NNBD	loop	199	4	2	4	3	1	1	1	1
V31S	Val	Ser	31	NNBD	loop	199	4	2	4	3	1	1	1	1
V31T	Val	Thr	31	NNBD	loop	199	4	2	4	3	1	1	1	1
V31W	Val	Trp	31	NNBD	loop	199	4	2	4	3	1	1	1	1
V31Y	Val	Tyr	31	NNBD	loop	199	4	2	4	3	1	1	1	1
A32C	Ala	Cys	32	NNBD	loop	198	4	2	4	3	1	0	1	0
A32D	Ala	Asp	32	NNBD	loop	198	4	2	4	3	1	0	1	0
A32E	Ala	Glu	32	NNBD	loop	198	4	2	4	3	1	0	1	0
A32F	Ala	Phe	32	NNBD	loop	198	4	2	4	3	1	1	1	0
A32G	Ala	Gly	32	NNBD	loop	198	4	2	4	3	1	0	1	0
A32H	Ala	His	32	NNBD	loop	198	4	2	4	3	1	0	1	0
A32I	Ala	Ile	32	NNBD	loop	198	4	2	4	3	1	0	1	0
A32K	Ala	Lys	32	NNBD	loop	198	4	2	4	3	1	0	1	0
A32L	Ala	Leu	32	NNBD	loop	198	4	2	4	3	1	0	1	0
A32M	Ala	Met	32	NNBD	loop	198	4	2	4	3	1	1	1	0
A32N	Ala	Asn	32	NNBD	loop	198	4	2	4	3	1	1	1	0
A32P	Ala	Pro	32	NNBD	loop	198	4	2	4	3	1	1	1	0
A32Q	Ala	Gln	32	NNBD	loop	198	4	2	4	3	1	0	1	0
A32R	Ala	Arg	32	NNBD	loop	198	4	2	4	3	1	1	1	0
A32S	Ala	Ser	32	NNBD	loop	198	4	2	4	3	1	1	1	0
A32T	Ala	Thr	32	NNBD	loop	198	4	2	4	3	1	1	1	0
A32V	Ala	Val	32	NNBD	loop	198	4	2	4	3	1	1	1	1
A32W	Ala	Trp	32	NNBD	loop	198	4	2	4	3	1	1	1	1
A32Y	Ala	Tyr	32	NNBD	loop	198	4	2	4	3	1	1	1	1
D33A	Asp	Ala	33	NNBD	α	197	4	2	4	3	1	1	1	1
D33C	Asp	Cys	33	NNBD	α	197	4	2	4	3	1	1	1	1
D33E	Asp	Glu	33	NNBD	α	197	4	2	4	3	1	1	1	1
D33F	Asp	Phe	33	NNBD	α	197	4	2	4	3	1	1	1	1
D33G	Asp	Gly	33	NNBD	α	197	4	2	4	3	1	1	1	1
D33H	Asp	His	33	NNBD	α	197	4	2	4	3	1	1	1	1
D33I	Asp	Ile	33	NNBD	α	197	4	2	4	3	1	1	1	1
D33K	Asp	Lys	33	NNBD	α	197	4	2	4	3	1	1	1	1
D33L	Asp	Leu	33	NNBD	α	197	4	2	4	3	1	1	1	1
D33M	Asp	Met	33	NNBD	α	197	4	2	4	3	1	1	1	1
D33N	Asp	Asn	33	NNBD	α	197	4	2	4	3	1	1	1	1
D33P	Asp	Pro	33	NNBD	α	197	4	2	4	3	1	1	1	1
D33Q	Asp	Gln	33	NNBD	α	197	4	2	4	3	1	1	1	1
D33R	Asp	Arg	33	NNBD	α	197	4	2	4	3	1	1	1	1
D33S	Asp	Ser	33	NNBD	α	197	4	2	4	3	1	1	1	1
D33T	Asp	Thr	33	NNBD	α	197	4	2	4	3	1	1	1	1
D33V	Asp	Val	33	NNBD	α	197	4	2	4	3	1	1	1	1
D33W	Asp	Trp	33	NNBD	α	197	4	2	4	3	1	1	1	1
D33Y	Asp	Tyr	33	NNBD	α	197	4	2	4	3	1	1	1	1
V34A	Val	Ala	34	NNBD	α	196	4	2	4	3	1	1	1	1
V34C	Val	Cys	34	NNBD	α	196	4	2	4	3	1	1	1	1
V34D	Val	Asp	34	NNBD	α	196	4	2	4	3	1	1	1	1
V34E	Val	Glu	34	NNBD	α	196	4	2	4	3	1	1	1	1
V34F	Val	Phe	34	NNBD	α	196	4	2	4	3	1	1	1	1
V34G	Val	Gly	34	NNBD	α	196	4	2	4	3	1	1	1	1
V34H	Val	His	34	NNBD	α	196	4	2	4	3	1	1	1	1
V34I	Val	Ile	34	NNBD	α	196	4	2	4	3	1	1	1	1
V34K	Val	Lys	34	NNBD	α	196	4	2	4	3	1	1	1	1
V34L	Val	Leu	34	NNBD	α	196	4	2	4	3	1	1	1	1
V34M	Val	Met	34	NNBD	α	196	4	2	4	3	1	1	1	1
V34N	Val	Asn	34	NNBD	α	196	4	2	4	3	1	1	1	1
V34P	Val	Pro	34	NNBD	α	196	4	2	4	3	1	1	1	1
V34Q	Val	Gln	34	NNBD	α	196	4	2	4	3	1	1	1	1
V34R	Val	Arg	34	NNBD	α	196	4	2	4	3	1	1	1	1
V34S	Val	Ser	34	NNBD	α	196	4	2	4	3	1	1	1	1
V34T	Val	Thr	34	NNBD	α	196	4	2	4	3	1	1	1	1
V34W	Val	Trp	34	NNBD	α	196	4	2	4	3	1	1	1	1
V34Y	Val	Tyr	34	NNBD	α	196	4	2	4	3	1	1	1	1
V35A	Val	Ala	35	NNBD	α	195	4	2	4	3	1	1	1	1
V35C	Val	Cys	35	NNBD	α	195	4	2	4	3	1	1	1	1
V35D	Val	Asp	35	NNBD	α	195	4	2	4	3	1	1	1	1
V35E	Val	Glu	35	NNBD	α	195	4	2	4	3	1	1	1	1
V35F	Val	Phe	35	NNBD	α	195	4	2	4	3	1	1	1	1
V35G	Val	Gly	35	NNBD	α	195	4	2	4	3	1	1	1	1
V35H	Val	His	35	NNBD	α	195	4	2	4	3	1	1	1	1
V35I	Val	Ile	35	NNBD	α	195	4	2	4	3	1	1	1	1
V35K	Val	Lys	35	NNBD	α	195	4	2	4	3	1	1	1	1
V35L	Val	Leu	35	NNBD	α	195	4	2	4	3	1	1	1	1
V35M	Val	Met	35	NNBD	α	195	4	2	4	3	1	1	1	1
V35N	Val	Asn	35	NNBD	α	195	4	2	4	3	1	1	1	1
V35P	Val	Pro	35	NNBD	α	195	4	2	4	3	1	1	1	1
V35Q	Val	Gln	35	NNBD	α	195	4	2	4	3	1	1	1	1
V35R	Val	Arg	35	NNBD	α	195	4	2	4	3	1	1	1	1
V35S	Val	Ser	35	NNBD	α	195	4	2	4	3	1	1	1	1
V35T	Val	Thr	35	NNBD	α	195	4	2	4	3	1	1	1	1
V35W	Val	Trp	35	NNBD	α	195	4	2	4	3	1	1	1	1
V35Y	Val	Tyr	35	NNBD	α	195	4	2	4	3	1	1	1	1
L36A	Leu	Ala	36	NNBD	α	194	4	2	4	3	1	1	1	1
L36C	Leu	Cys	36	NNBD	α	194	4	2	4	3	1	1	1	1
L36D	Leu	Asp	36	NNBD	α	194	4	2	4	3	1	1	1	1
L36E	Leu	Glu	36	NNBD	α	194	4	2	4	3	1	1	1	1
L36F	Leu	Phe	36	NNBD	α	194	4	2	4	3	1	1	1	1
L36G	Leu	Gly	36	NNBD	α	194	4	2	4	3	1	1	1	1
L36H	Leu	His	36	NNBD	α	194	4	2	4	3	1	1	1	1
L36I	Leu	Ile	36	NNBD	α	194	4	2	4	3	1	1	1	1
L36K	Leu	Lys	36	NNBD	α	194	4	2	4	3	1	1	1	1
L36M	Leu	Met	36	NNBD	α	194	4	2	4	3	1	1	1	1
L36N	Leu	Asn	36	NNBD	α	194	4	2	4	3	1	1	1	1
L36P	Leu	Pro	36	NNBD	α	194	4	2	4	3	1	1	1	1
L36Q	Leu	Gln	36	NNBD	α	194	4	2	4	3	1	1	1	1
L36R	Leu	Arg	36	NNBD	α	194	4	2	4	3	1	1	1	1
L36S	Leu	Ser	36	NNBD	α	194	4	2	4	3	1	1	1	1
L36T	Leu	Thr	36	NNBD	α	194	4	2	4	3	1	1	1	1
L36V	Leu	Val	36	NNBD	α	194	4	2	4	3	1	1	1	1
L36W	Leu	Trp	36	NNBD	α	194	4	2	4	3	1	1	1	1
L36Y	Leu	Tyr	36	NNBD	α	194	4	2	4	3	1	1	1	1
R37A	Arg	Ala	37	NNBD	α	193	4	2	4	3	1	0	1	0
R37C	Arg	Cys	37	NNBD	α	193	4	2	4	3	1	0	1	0
R37D	Arg	Asp	37	NNBD	α	193	4	2	4	3	1	0	1	0
R37E	Arg	Glu	37	NNBD	α	193	4	2	4	3	1	0	1	0
R37F	Arg	Phe	37	NNBD	α	193	4	2	4	3	1	0	1	0
R37G	Arg	Gly	37	NNBD	α	193	4	2	4	3	1	0	1	0
R37H	Arg	His	37	NNBD	α	193	4	2	4	3	1	0	1	0
R37I	Arg	Ile	37	NNBD	α	193	4	2	4	3	1	0	1	0
R37K	Arg	Lys	37	NNBD	α	193	4	2	4	3	1	0	1	0
R37L	Arg	Leu	37	NNBD	α	193	4	2	4	3	1	0	1	0
R37M	Arg	Met	37	NNBD	α	193	4	2	4	3	1	0	1	0
R37N	Arg	Asn	37	NNBD	α	193	4	2	4	3	1	0	1	0
R37P	Arg	Pro	37	NNBD	α	193	4	2	4	3	1	0	1	0
R37Q	Arg	Gln	37	NNBD	α	193	4	2	4	3	1	0	1	0
R37S	Arg	Ser	37	NNBD	α	193	4	2	4	3	1	0	1	0
R37T	Arg	Thr	37	NNBD	α	193	4	2	4	3	1	0	1	0
R37V	Arg	Val	37	NNBD	α	193	4	2	4	3	1	1	1	1
R37W	Arg	Trp	37	NNBD	α	193	4	2	4	3	1	1	1	0
R37Y	Arg	Tyr	37	NNBD	α	193	4	2	4	3	1	1	1	0
S38A	Ser	Ala	38	NNBD	α	192	4	2	4	3	1	1	1	1
S38C	Ser	Cys	38	NNBD	α	192	4	2	4	3	1	1	1	1
S38D	Ser	Asp	38	NNBD	α	192	4	2	4	3	1	1	1	1
S38E	Ser	Glu	38	NNBD	α	192	4	2	4	3	1	1	1	1
S38F	Ser	Phe	38	NNBD	α	192	4	2	4	3	1	1	1	1
S38G	Ser	Gly	38	NNBD	α	192	4	2	4	3	1	1	1	1
S38H	Ser	His	38	NNBD	α	192	4	2	4	3	1	1	1	1
S38I	Ser	Ile	38	NNBD	α	192	4	2	4	3	1	1	1	1
S38K	Ser	Lys	38	NNBD	α	192	4	2	4	3	1	1	1	1
S38L	Ser	Leu	38	NNBD	α	192	4	2	4	3	1	1	1	1
S38M	Ser	Met	38	NNBD	α	192	4	2	4	3	1	1	1	1
S38N	Ser	Asn	38	NNBD	α	192	4	2	4	3	1	1	1	1
S38P	Ser	Pro	38	NNBD	α	192	4	2	4	3	1	1	1	1
S38Q	Ser	Gln	38	NNBD	α	192	4	2	4	3	1	1	1	1
S38R	Ser	Arg	38	NNBD	α	192	4	2	4	3	1	1	1	1
S38T	Ser	Thr	38	NNBD	α	192	4	2	4	3	1	1	1	1
S38V	Ser	Val	38	NNBD	α	192	4	2	4	3	1	1	1	1
S38W	Ser	Trp	38	NNBD	α	192	4	2	4	3	1	1	1	1
S38Y	Ser	Tyr	38	NNBD	α	192	4	2	4	3	1	1	1	1
W39A	Trp	Ala	39	NNBD	α	191	4	2	4	3	1	1	1	1
W39C	Trp	Cys	39	NNBD	α	191	4	2	4	3	1	1	1	1
W39D	Trp	Asp	39	NNBD	α	191	4	2	4	3	1	1	1	1
W39E	Trp	Glu	39	NNBD	α	191	4	2	4	3	1	1	1	1
W39F	Trp	Phe	39	NNBD	α	191	4	2	4	3	1	1	1	1
W39G	Trp	Gly	39	NNBD	α	191	4	2	4	3	1	1	1	1
W39H	Trp	His	39	NNBD	α	191	4	2	4	3	1	1	1	1
W39I	Trp	Ile	39	NNBD	α	191	4	2	4	3	1	1	1	1
W39K	Trp	Lys	39	NNBD	α	191	4	2	4	3	1	1	1	1
W39L	Trp	Leu	39	NNBD	α	191	4	2	4	3	1	1	1	1
W39M	Trp	Met	39	NNBD	α	191	4	2	4	3	1	1	1	1
W39N	Trp	Asn	39	NNBD	α	191	4	2	4	3	1	1	1	1
W39P	Trp	Pro	39	NNBD	α	191	4	2	4	3	1	1	1	1
W39Q	Trp	Gln	39	NNBD	α	191	4	2	4	3	1	1	1	1
W39R	Trp	Arg	39	NNBD	α	191	4	2	4	3	1	1	1	1
W39S	Trp	Ser	39	NNBD	α	191	4	2	4	3	1	1	1	1
W39T	Trp	Thr	39	NNBD	α	191	4	2	4	3	1	1	1	1
W39V	Trp	Val	39	NNBD	α	191	4	2	4	3	1	1	1	1
W39Y	Trp	Tyr	39	NNBD	α	191	4	2	4	3	1	1	1	1
T40A	Thr	Ala	40	NNBD	α	190	4	2	4	3	1	1	1	1
T40C	Thr	Cys	40	NNBD	α	190	4	2	4	3	1	1	1	1
T40D	Thr	Asp	40	NNBD	α	190	4	2	4	3	1	1	1	1
T40E	Thr	Glu	40	NNBD	α	190	4	2	4	3	1	1	1	1
T40F	Thr	Phe	40	NNBD	α	190	4	2	4	3	1	1	1	1
T40G	Thr	Gly	40	NNBD	α	190	4	2	4	3	1	1	1	1
T40H	Thr	His	40	NNBD	α	190	4	2	4	3	1	1	1	1
T40I	Thr	Ile	40	NNBD	α	190	4	2	4	3	1	1	1	1
T40K	Thr	Lys	40	NNBD	α	190	4	2	4	3	1	1	1	1
T40L	Thr	Leu	40	NNBD	α	190	4	2	4	3	1	1	1	1
T40M	Thr	Met	40	NNBD	α	190	4	2	4	3	1	1	1	1
T40N	Thr	Asn	40	NNBD	α	190	4	2	4	3	1	1	1	1
T40P	Thr	Pro	40	NNBD	α	190	4	2	4	3	1	1	1	1
T40Q	Thr	Gln	40	NNBD	α	190	4	2	4	3	1	1	1	1
T40R	Thr	Arg	40	NNBD	α	190	4	2	4	3	1	1	1	1
T40S	Thr	Ser	40	NNBD	α	190	4	2	4	3	1	1	1	1
T40V	Thr	Val	40	NNBD	α	190	4	2	4	3	1	1	1	1
T40W	Thr	Trp	40	NNBD	α	190	4	2	4	3	1	1	1	1
T40Y	Thr	Tyr	40	NNBD	α	190	4	2	4	3	1	1	1	1
R41A	Arg	Ala	41	NNBD	α	189	4	2	4	3	1	0	1	0
R41C	Arg	Cys	41	NNBD	α	189	4	2	4	3	1	0	1	0
R41D	Arg	Asp	41	NNBD	α	189	4	2	4	3	1	0	1	0
R41E	Arg	Glu	41	NNBD	α	189	4	2	4	3	1	0	1	0
R41F	Arg	Phe	41	NNBD	α	189	4	2	4	3	1	0	1	0
R41G	Arg	Gly	41	NNBD	α	189	4	2	4	3	1	0	1	0
R41H	Arg	His	41	NNBD	α	189	4	2	4	3	1	0	1	0
R41I	Arg	Ile	41	NNBD	α	189	4	2	4	3	1	0	1	0
R41K	Arg	Lys	41	NNBD	α	189	4	2	4	3	1	0	1	0
R41L	Arg	Leu	41	NNBD	α	189	4	2	4	3	1	0	1	0
R41M	Arg	Met	41	NNBD	α	189	4	2	4	3	1	0	1	0
R41N	Arg	Asn	41	NNBD	α	189	4	2	4	3	1	0	1	0
R41P	Arg	Pro	41	NNBD	α	189	4	2	4	3	1	0	1	0
R41Q	Arg	Gln	41	NNBD	α	189	4	2	4	3	1	0	1	0
R41S	Arg	Ser	41	NNBD	α	189	4	2	4	3	1	0	1	0
R41T	Arg	Thr	41	NNBD	α	189	4	2	4	3	1	0	1	0
R41V	Arg	Val	41	NNBD	α	189	4	2	4	3	1	1	1	1
R41W	Arg	Trp	41	NNBD	α	189	4	2	4	3	1	1	1	0
R41Y	Arg	Tyr	41	NNBD	α	189	4	2	4	3	1	1	1	0
C42A	Cys	Ala	42	NNBD	α	188	4	2	4	3	1	1	1	1
C42D	Cys	Asp	42	NNBD	α	188	4	2	4	3	1	1	1	1
C42E	Cys	Glu	42	NNBD	α	188	4	2	4	3	1	1	1	1
C42F	Cys	Phe	42	NNBD	α	188	4	2	4	3	1	1	1	1
C42G	Cys	Gly	42	NNBD	α	188	4	2	4	3	1	1	1	1
C42H	Cys	His	42	NNBD	α	188	4	2	4	3	1	1	1	1
C42I	Cys	Ile	42	NNBD	α	188	4	2	4	3	1	1	1	1
C42K	Cys	Lys	42	NNBD	α	188	4	2	4	3	1	1	1	1
C42L	Cys	Leu	42	NNBD	α	188	4	2	4	3	1	1	1	1
C42M	Cys	Met	42	NNBD	α	188	4	2	4	3	1	1	1	1
C42N	Cys	Asn	42	NNBD	α	188	4	2	4	3	1	1	1	1
C42P	Cys	Pro	42	NNBD	α	188	4	2	4	3	1	1	1	1
C42Q	Cys	Gln	42	NNBD	α	188	4	2	4	3	1	1	1	1
C42R	Cys	Arg	42	NNBD	α	188	4	2	4	3	1	1	1	1
C42S	Cys	Ser	42	NNBD	α	188	4	2	4	3	1	1	1	1
C42T	Cys	Thr	42	NNBD	α	188	4	2	4	3	1	1	1	1
C42V	Cys	Val	42	NNBD	α	188	4	2	4	3	1	1	1	1
C42W	Cys	Trp	42	NNBD	α	188	4	2	4	3	1	1	1	1
C42Y	Cys	Tyr	42	NNBD	α	188	4	2	4	3	1	1	1	1
R43A	Arg	Ala	43	NNBD	α	187	4	2	4	3	1	0	1	0
R43C	Arg	Cys	43	NNBD	α	187	4	2	4	3	1	0	1	0
R43D	Arg	Asp	43	NNBD	α	187	4	2	4	3	1	0	1	0
R43E	Arg	Glu	43	NNBD	α	187	4	2	4	3	1	0	1	0
R43F	Arg	Phe	43	NNBD	α	187	4	2	4	3	1	0	1	0
R43G	Arg	Gly	43	NNBD	α	187	4	2	4	3	1	0	1	0
R43H	Arg	His	43	NNBD	α	187	4	2	4	3	1	0	1	0
R43I	Arg	Ile	43	NNBD	α	187	4	2	4	3	1	0	1	0
R43K	Arg	Lys	43	NNBD	α	187	4	2	4	3	1	0	1	0
R43L	Arg	Leu	43	NNBD	α	187	4	2	4	3	1	0	1	0
R43M	Arg	Met	43	NNBD	α	187	4	2	4	3	1	0	1	0
R43N	Arg	Asn	43	NNBD	α	187	4	2	4	3	1	0	1	0
R43P	Arg	Pro	43	NNBD	α	187	4	2	4	3	1	0	1	0
R43Q	Arg	Gln	43	NNBD	α	187	4	2	4	3	1	0	1	0
R43S	Arg	Ser	43	NNBD	α	187	4	2	4	3	1	0	1	0
R43T	Arg	Thr	43	NNBD	α	187	4	2	4	3	1	0	1	0
R43V	Arg	Val	43	NNBD	α	187	4	2	4	3	1	1	1	1
R43W	Arg	Trp	43	NNBD	α	187	4	2	4	3	1	1	1	0
R43Y	Arg	Tyr	43	NNBD	α	187	4	2	4	3	1	1	1	0
A44C	Ala	Cys	44	NNBD	α	186	4	2	4	3	1	0	1	0
A44D	Ala	Asp	44	NNBD	α	186	4	2	4	3	1	0	1	0
A44E	Ala	Glu	44	NNBD	α	186	4	2	4	3	1	0	1	0
A44F	Ala	Phe	44	NNBD	α	186	4	2	4	3	1	0	1	0
A44G	Ala	Gly	44	NNBD	α	186	4	2	4	3	1	0	1	0
A44H	Ala	His	44	NNBD	α	186	4	2	4	3	1	0	1	0
A44I	Ala	Ile	44	NNBD	α	186	4	2	4	3	1	0	1	0
A44K	Ala	Lys	44	NNBD	α	186	4	2	4	3	1	0	1	0
A44L	Ala	Leu	44	NNBD	α	186	4	2	4	3	1	0	1	0
A44M	Ala	Met	44	NNBD	α	186	4	2	4	3	1	0	1	0
A44N	Ala	Asn	44	NNBD	α	186	4	2	4	3	1	0	1	0
A44P	Ala	Pro	44	NNBD	α	186	4	2	4	3	1	0	1	0
A44Q	Ala	Gln	44	NNBD	α	186	4	2	4	3	1	0	1	0
A44R	Ala	Arg	44	NNBD	α	186	4	2	4	3	1	0	1	0
A44S	Ala	Ser	44	NNBD	α	186	4	2	4	3	1	0	1	0
A44T	Ala	Thr	44	NNBD	α	186	4	2	4	3	1	0	1	0
A44V	Ala	Val	44	NNBD	α	186	4	2	4	3	1	1	1	1
A44W	Ala	Trp	44	NNBD	α	186	4	2	4	3	1	1	1	0
A44Y	Ala	Tyr	44	NNBD	α	186	4	2	4	3	1	1	1	0
E45A	Glu	Ala	45	NNBD	loop	185	4	2	4	3	1	1	1	1
E45C	Glu	Cys	45	NNBD	loop	185	4	2	4	3	1	1	1	1
E45D	Glu	Asp	45	NNBD	loop	185	4	2	4	3	1	1	1	1
E45F	Glu	Phe	45	NNBD	loop	185	4	2	4	3	1	1	1	1
E45G	Glu	Gly	45	NNBD	loop	185	4	2	4	3	1	1	1	1
E45H	Glu	His	45	NNBD	loop	185	4	2	4	3	1	1	1	1
E45I	Glu	Ile	45	NNBD	loop	185	4	2	4	3	1	1	1	1
E45K	Glu	Lys	45	NNBD	loop	185	4	2	4	3	1	1	1	1
E45L	Glu	Leu	45	NNBD	loop	185	4	2	4	3	1	1	1	1
E45M	Glu	Met	45	NNBD	loop	185	4	2	4	3	1	1	1	1
E45N	Glu	Asn	45	NNBD	loop	185	4	2	4	3	1	1	1	1
E45P	Glu	Pro	45	NNBD	loop	185	4	2	4	3	1	1	1	1
E45Q	Glu	Gln	45	NNBD	loop	185	4	2	4	3	1	1	1	1
E45R	Glu	Arg	45	NNBD	loop	185	4	2	4	3	1	1	1	1
E45S	Glu	Ser	45	NNBD	loop	185	4	2	4	3	1	1	1	1
E45T	Glu	Thr	45	NNBD	loop	185	4	2	4	3	1	1	1	1
E45V	Glu	Val	45	NNBD	loop	185	4	2	4	3	1	1	1	1
E45W	Glu	Trp	45	NNBD	loop	185	4	2	4	3	1	1	1	1
E45Y	Glu	Tyr	45	NNBD	loop	185	4	2	4	3	1	1	1	1
G46A	Gly	Ala	46	NNBD	loop	184	4	2	4	3	1	1	1	1
G46C	Gly	Cys	46	NNBD	loop	184	4	2	4	3	1	1	1	1
G46D	Gly	Asp	46	NNBD	loop	184	4	2	4	3	1	1	1	1
G46E	Gly	Glu	46	NNBD	loop	184	4	2	4	3	1	1	1	1
G46F	Gly	Phe	46	NNBD	loop	184	4	2	4	3	1	1	1	1
G46H	Gly	His	46	NNBD	loop	184	4	2	4	3	1	1	1	1
G46I	Gly	Ile	46	NNBD	loop	184	4	2	4	3	1	1	1	1
G46K	Gly	Lys	46	NNBD	loop	184	4	2	4	3	1	1	1	1
G46L	Gly	Leu	46	NNBD	loop	184	4	2	4	3	1	1	1	1
G46M	Gly	Met	46	NNBD	loop	184	4	2	4	3	1	1	1	1
G46N	Gly	Asn	46	NNBD	loop	184	4	2	4	3	1	1	1	1
G46P	Gly	Pro	46	NNBD	loop	184	4	2	4	3	1	1	1	1
G46Q	Gly	Gln	46	NNBD	loop	184	4	2	4	3	1	1	1	1
G46R	Gly	Arg	46	NNBD	loop	184	4	2	4	3	1	1	1	1
G46S	Gly	Ser	46	NNBD	loop	184	4	2	4	3	1	1	1	1
G46T	Gly	Thr	46	NNBD	loop	184	4	2	4	3	1	1	1	1
G46V	Gly	Val	46	NNBD	loop	184	4	2	4	3	1	1	1	1
G46W	Gly	Trp	46	NNBD	loop	184	4	2	4	3	1	1	1	1
G46Y	Gly	Tyr	46	NNBD	loop	184	4	2	4	3	1	1	1	1
V47A	Val	Ala	47	NNBD	loop	183	4	2	4	3	1	1	1	1
V47C	Val	Cys	47	NNBD	loop	183	4	2	4	3	1	1	1	1
V47D	Val	Asp	47	NNBD	loop	183	4	2	4	3	1	1	1	1
V47E	Val	Glu	47	NNBD	loop	183	4	2	4	3	1	1	1	1
V47F	Val	Phe	47	NNBD	loop	183	4	2	4	3	1	1	1	1
V47G	Val	Gly	47	NNBD	loop	183	4	2	4	3	1	1	1	1
V47H	Val	His	47	NNBD	loop	183	4	2	4	3	1	1	1	1
V47I	Val	Ile	47	NNBD	loop	183	4	2	4	3	1	1	1	1
V47K	Val	Lys	47	NNBD	loop	183	4	2	4	3	1	1	1	1
V47L	Val	Leu	47	NNBD	loop	183	4	2	4	3	1	1	1	1
V47M	Val	Met	47	NNBD	loop	183	4	2	4	3	1	1	1	1
V47N	Val	Asn	47	NNBD	loop	183	4	2	4	3	1	1	1	1
V47P	Val	Pro	47	NNBD	loop	183	4	2	4	3	1	1	1	1
V47Q	Val	Gln	47	NNBD	loop	183	4	2	4	3	1	1	1	1
V47R	Val	Arg	47	NNBD	loop	183	4	2	4	3	1	1	1	1
V47S	Val	Ser	47	NNBD	loop	183	4	2	4	3	1	1	1	1
V47T	Val	Thr	47	NNBD	loop	183	4	2	4	3	1	1	1	1
V47W	Val	Trp	47	NNBD	loop	183	4	2	4	3	1	1	1	1
V47Y	Val	Tyr	47	NNBD	loop	183	4	2	4	3	1	1	1	1
V48A	Val	Ala	48	NNBD	loop	182	4	2	4	3	1	1	1	1
V48C	Val	Cys	48	NNBD	loop	182	4	2	4	3	1	1	1	1
V48D	Val	Asp	48	NNBD	loop	182	4	2	4	3	1	1	1	1
V48E	Val	Glu	48	NNBD	loop	182	4	2	4	3	1	1	1	1
V48F	Val	Phe	48	NNBD	loop	182	4	2	4	3	1	1	1	1
V48G	Val	Gly	48	NNBD	loop	182	4	2	4	3	1	1	1	1
V48H	Val	His	48	NNBD	loop	182	4	2	4	3	1	1	1	1
V48I	Val	Ile	48	NNBD	loop	182	4	2	4	3	1	1	1	1
V48K	Val	Lys	48	NNBD	loop	182	4	2	4	3	1	1	1	1
V48L	Val	Leu	48	NNBD	loop	182	4	2	4	3	1	1	1	1
V48M	Val	Met	48	NNBD	loop	182	4	2	4	3	1	1	1	1
V48N	Val	Asn	48	NNBD	loop	182	4	2	4	3	1	1	1	1
V48P	Val	Pro	48	NNBD	loop	182	4	2	4	3	1	1	1	1
V48Q	Val	Gln	48	NNBD	loop	182	4	2	4	3	1	1	1	1
V48R	Val	Arg	48	NNBD	loop	182	4	2	4	3	1	1	1	1
V48S	Val	Ser	48	NNBD	loop	182	4	2	4	3	1	1	1	1
V48T	Val	Thr	48	NNBD	loop	182	4	2	4	3	1	1	1	1
V48W	Val	Trp	48	NNBD	loop	182	4	2	4	3	1	1	1	1
V48Y	Val	Tyr	48	NNBD	loop	182	4	2	4	3	1	1	1	1
P49A	Pro	Ala	49	NNBD	loop	181	4	2	4	3	1	1	1	1
P49C	Pro	Cys	49	NNBD	loop	181	4	2	4	3	1	1	1	1
P49D	Pro	Asp	49	NNBD	loop	181	4	2	4	3	1	1	1	1
P49E	Pro	Glu	49	NNBD	loop	181	4	2	4	3	1	1	1	1
P49F	Pro	Phe	49	NNBD	loop	181	4	2	4	3	1	1	1	1
P49G	Pro	Gly	49	NNBD	loop	181	4	2	4	3	1	1	1	1
P49H	Pro	His	49	NNBD	loop	181	4	2	4	3	1	1	1	1
P49I	Pro	Ile	49	NNBD	loop	181	4	2	4	3	1	1	1	1
P49K	Pro	Lys	49	NNBD	loop	181	4	2	4	3	1	1	1	1
P49L	Pro	Leu	49	NNBD	loop	181	4	2	4	3	1	1	1	1
P49M	Pro	Met	49	NNBD	loop	181	4	2	4	3	1	1	1	1
P49N	Pro	Asn	49	NNBD	loop	181	4	2	4	3	1	1	1	1
P49Q	Pro	Gln	49	NNBD	loop	181	4	2	4	3	1	1	1	1
P49R	Pro	Arg	49	NNBD	loop	181	4	2	4	3	1	1	1	1
P49S	Pro	Ser	49	NNBD	loop	181	4	2	4	3	1	1	1	1
P49T	Pro	Thr	49	NNBD	loop	181	4	2	4	3	1	1	1	1
P49V	Pro	Val	49	NNBD	loop	181	4	2	4	3	1	1	1	1
P49W	Pro	Trp	49	NNBD	loop	181	4	2	4	3	1	1	1	1
P49Y	Pro	Tyr	49	NNBD	loop	181	4	2	4	3	1	1	1	1
N50A	Asn	Ala	50	NNBD	loop	180	4	2	4	3	1	1	1	1
N50C	Asn	Cys	50	NNBD	loop	180	4	2	4	3	1	1	1	1
N50D	Asn	Asp	50	NNBD	loop	180	4	2	4	3	1	1	1	1
N50E	Asn	Glu	50	NNBD	loop	180	4	2	4	3	1	1	1	1
N50F	Asn	Phe	50	NNBD	loop	180	4	2	4	3	1	1	1	1
N50G	Asn	Gly	50	NNBD	loop	180	4	2	4	3	1	1	1	1
N50H	Asn	His	50	NNBD	loop	180	4	2	4	3	1	1	1	1
N50I	Asn	Ile	50	NNBD	loop	180	4	2	4	3	1	1	1	1
N50K	Asn	Lys	50	NNBD	loop	180	4	2	4	3	1	1	1	1
N50L	Asn	Leu	50	NNBD	loop	180	4	2	4	3	1	1	1	1
N50M	Asn	Met	50	NNBD	loop	180	4	2	4	3	1	1	1	1
N50P	Asn	Pro	50	NNBD	loop	180	4	2	4	3	1	1	1	1
N50Q	Asn	Gln	50	NNBD	loop	180	4	2	4	3	1	1	1	1
N50R	Asn	Arg	50	NNBD	loop	180	4	2	4	3	1	1	1	1
N50S	Asn	Ser	50	NNBD	loop	180	4	2	4	3	1	1	1	1
N50T	Asn	Thr	50	NNBD	loop	180	4	2	4	3	1	1	1	1
N50V	Asn	Val	50	NNBD	loop	180	4	2	4	3	1	1	1	1
N50W	Asn	Trp	50	NNBD	loop	180	4	2	4	3	1	1	1	1
N50Y	Asn	Tyr	50	NNBD	loop	180	4	2	4	3	1	1	1	1
A51C	Ala	Cys	51	NNBD	loop	179	4	2	4	3	1	0	1	0
A51D	Ala	Asp	51	NNBD	loop	179	4	2	4	3	1	0	1	0
A51E	Ala	Glu	51	NNBD	loop	179	4	2	4	3	1	0	1	0
A51F	Ala	Phe	51	NNBD	loop	179	4	2	4	3	1	1	1	0
A51G	Ala	Gly	51	NNBD	loop	179	4	2	4	3	1	0	1	0
A51H	Ala	His	51	NNBD	loop	179	4	2	4	3	1	0	1	0
A51I	Ala	Ile	51	NNBD	loop	179	4	2	4	3	1	0	1	0
A51K	Ala	Lys	51	NNBD	loop	179	4	2	4	3	1	0	1	0
A51L	Ala	Leu	51	NNBD	loop	179	4	2	4	3	1	0	1	0
A51M	Ala	Met	51	NNBD	loop	179	4	2	4	3	1	1	1	0
A51N	Ala	Asn	51	NNBD	loop	179	4	2	4	3	1	0	1	0
A51P	Ala	Pro	51	NNBD	loop	179	4	2	4	3	1	1	1	0
A51Q	Ala	Gln	51	NNBD	loop	179	4	2	4	3	1	0	1	0
A51R	Ala	Arg	51	NNBD	loop	179	4	2	4	3	1	1	1	0
A51S	Ala	Ser	51	NNBD	loop	179	4	2	4	3	1	1	1	0
A51T	Ala	Thr	51	NNBD	loop	179	4	2	4	3	1	1	1	0
A51V	Ala	Val	51	NNBD	loop	179	4	2	4	3	1	1	1	1
A51W	Ala	Trp	51	NNBD	loop	179	4	2	4	3	1	1	1	1
A51Y	Ala	Tyr	51	NNBD	loop	179	4	2	4	3	1	1	1	1
R52A	Arg	Ala	52	NNBD	loop	178	4	2	4	3	1	1	1	0
R52C	Arg	Cys	52	NNBD	loop	178	4	2	4	3	1	0	1	0
R52D	Arg	Asp	52	NNBD	loop	178	4	2	4	3	1	0	1	0
R52E	Arg	Glu	52	NNBD	loop	178	4	2	4	3	1	0	1	0
R52F	Arg	Phe	52	NNBD	loop	178	4	2	4	3	1	1	1	0
R52G	Arg	Gly	52	NNBD	loop	178	4	2	4	3	1	0	1	0
R52H	Arg	His	52	NNBD	loop	178	4	2	4	3	1	0	1	0
R52I	Arg	Ile	52	NNBD	loop	178	4	2	4	3	1	0	1	0
R52K	Arg	Lys	52	NNBD	loop	178	4	2	4	3	1	0	1	0
R52L	Arg	Leu	52	NNBD	loop	178	4	2	4	3	1	0	1	0
R52M	Arg	Met	52	NNBD	loop	178	4	2	4	3	1	1	1	0
R52N	Arg	Asn	52	NNBD	loop	178	4	2	4	3	1	0	1	0
R52P	Arg	Pro	52	NNBD	loop	178	4	2	4	3	1	1	1	0
R52Q	Arg	Gln	52	NNBD	loop	178	4	2	4	3	1	0	1	0
R52S	Arg	Ser	52	NNBD	loop	178	4	2	4	3	1	1	1	0
R52T	Arg	Thr	52	NNBD	loop	178	4	2	4	3	1	1	1	0
R52V	Arg	Val	52	NNBD	loop	178	4	2	4	3	1	1	1	1
R52W	Arg	Trp	52	NNBD	loop	178	4	2	4	3	1	1	1	1
R52Y	Arg	Tyr	52	NNBD	loop	178	4	2	4	3	1	1	1	1
Q53A	Gln	Ala	53	NNBD	loop	177	4	2	4	3	1	1	1	1
Q53C	Gln	Cys	53	NNBD	loop	177	4	2	4	3	1	1	1	1
Q53D	Gln	Asp	53	NNBD	loop	177	4	2	4	3	1	1	1	1
Q53E	Gln	Glu	53	NNBD	loop	177	4	2	4	3	1	1	1	1
Q53F	Gln	Phe	53	NNBD	loop	177	4	2	4	3	1	1	1	1
Q53G	Gln	Gly	53	NNBD	loop	177	4	2	4	3	1	1	1	1
Q53H	Gln	His	53	NNBD	loop	177	4	2	4	3	1	1	1	1
Q53I	Gln	Ile	53	NNBD	loop	177	4	2	4	3	1	1	1	1
Q53K	Gln	Lys	53	NNBD	loop	177	4	2	4	3	1	1	1	1
Q53L	Gln	Leu	53	NNBD	loop	177	4	2	4	3	1	1	1	1
Q53M	Gln	Met	53	NNBD	loop	177	4	2	4	3	1	1	1	1
Q53N	Gln	Asn	53	NNBD	loop	177	4	2	4	3	1	1	1	1
Q53P	Gln	Pro	53	NNBD	loop	177	4	2	4	3	1	1	1	1
Q53R	Gln	Arg	53	NNBD	loop	177	4	2	4	3	1	1	1	1
Q53S	Gln	Ser	53	NNBD	loop	177	4	2	4	3	1	1	1	1
Q53T	Gln	Thr	53	NNBD	loop	177	4	2	4	3	1	1	1	1
Q53V	Gln	Val	53	NNBD	loop	177	4	2	4	3	1	1	1	1
Q53W	Gln	Trp	53	NNBD	loop	177	4	2	4	3	1	1	1	1
Q53Y	Gln	Tyr	53	NNBD	loop	177	4	2	4	3	1	1	1	1
E54A	Glu	Ala	54	NNBD	loop	176	4	2	4	3	1	1	1	1
E54C	Glu	Cys	54	NNBD	loop	176	4	2	4	3	1	1	1	1
E54D	Glu	Asp	54	NNBD	loop	176	4	2	4	3	1	1	1	1
E54F	Glu	Phe	54	NNBD	loop	176	4	2	4	3	1	1	1	1
E54G	Glu	Gly	54	NNBD	loop	176	4	2	4	3	1	1	1	1
E54H	Glu	His	54	NNBD	loop	176	4	2	4	3	1	1	1	1
E54I	Glu	Ile	54	NNBD	loop	176	4	2	4	3	1	1	1	1
E54K	Glu	Lys	54	NNBD	loop	176	4	2	4	3	1	1	1	1
E54L	Glu	Leu	54	NNBD	loop	176	4	2	4	3	1	1	1	1
E54M	Glu	Met	54	NNBD	loop	176	4	2	4	3	1	1	1	1
E54N	Glu	Asn	54	NNBD	loop	176	4	2	4	3	1	1	1	1
E54P	Glu	Pro	54	NNBD	loop	176	4	2	4	3	1	1	1	1
E54Q	Glu	Gln	54	NNBD	loop	176	4	2	4	3	1	1	1	1
E54R	Glu	Arg	54	NNBD	loop	176	4	2	4	3	1	1	1	1
E54S	Glu	Ser	54	NNBD	loop	176	4	2	4	3	1	1	1	1
E54T	Glu	Thr	54	NNBD	loop	176	4	2	4	3	1	1	1	1
E54V	Glu	Val	54	NNBD	loop	176	4	2	4	3	1	1	1	1
E54W	Glu	Trp	54	NNBD	loop	176	4	2	4	3	1	1	1	1
E54Y	Glu	Tyr	54	NNBD	loop	176	4	2	4	3	1	1	1	1
F55A	Phe	Ala	55	NNBD	loop	175	4	2	4	3	1	1	1	1
F55C	Phe	Cys	55	NNBD	loop	175	4	2	4	3	1	1	1	1
F55D	Phe	Asp	55	NNBD	loop	175	4	2	4	3	1	1	1	1
F55E	Phe	Glu	55	NNBD	loop	175	4	2	4	3	1	1	1	1
F55G	Phe	Gly	55	NNBD	loop	175	4	2	4	3	1	1	1	1
F55H	Phe	His	55	NNBD	loop	175	4	2	4	3	1	1	1	1
F55I	Phe	Ile	55	NNBD	loop	175	4	2	4	3	1	1	1	1
F55K	Phe	Lys	55	NNBD	loop	175	4	2	4	3	1	1	1	1
F55L	Phe	Leu	55	NNBD	loop	175	4	2	4	3	1	1	1	1
F55M	Phe	Met	55	NNBD	loop	175	4	2	4	3	1	1	1	1
F55N	Phe	Asn	55	NNBD	loop	175	4	2	4	3	1	1	1	1
F55P	Phe	Pro	55	NNBD	loop	175	4	2	4	3	1	1	1	1
F55Q	Phe	Gln	55	NNBD	loop	175	4	2	4	3	1	1	1	1
F55R	Phe	Arg	55	NNBD	loop	175	4	2	4	3	1	1	1	1
F55S	Phe	Ser	55	NNBD	loop	175	4	2	4	3	1	1	1	1
F55T	Phe	Thr	55	NNBD	loop	175	4	2	4	3	1	1	1	1
F55V	Phe	Val	55	NNBD	loop	175	4	2	4	3	1	1	1	1
F55W	Phe	Trp	55	NNBD	loop	175	4	2	4	3	1	1	1	1
F55Y	Phe	Tyr	55	NNBD	loop	175	4	2	4	3	1	1	1	1
D56A	Asp	Ala	56	NNBD	loop	174	4	2	4	3	1	1	1	1
D56C	Asp	Cys	56	NNBD	loop	174	4	2	4	3	1	1	1	1
D56E	Asp	Glu	56	NNBD	loop	174	4	2	4	3	1	1	1	1
D56F	Asp	Phe	56	NNBD	loop	174	4	2	4	3	1	1	1	1
D56G	Asp	Gly	56	NNBD	loop	174	4	2	4	3	1	1	1	1
D56H	Asp	His	56	NNBD	loop	174	4	2	4	3	1	1	1	1
D56I	Asp	Ile	56	NNBD	loop	174	4	2	4	3	1	1	1	1
D56K	Asp	Lys	56	NNBD	loop	174	4	2	4	3	1	1	1	1
D56L	Asp	Leu	56	NNBD	loop	174	4	2	4	3	1	1	1	1
D56M	Asp	Met	56	NNBD	loop	174	4	2	4	3	1	1	1	1
D56N	Asp	Asn	56	NNBD	loop	174	4	2	4	3	1	1	1	1
D56P	Asp	Pro	56	NNBD	loop	174	4	2	4	3	1	1	1	1
D56Q	Asp	Gln	56	NNBD	loop	174	4	2	4	3	1	1	1	1
D56R	Asp	Arg	56	NNBD	loop	174	4	2	4	3	1	1	1	1
D56S	Asp	Ser	56	NNBD	loop	174	4	2	4	3	1	1	1	1
D56T	Asp	Thr	56	NNBD	loop	174	4	2	4	3	1	1	1	1
D56V	Asp	Val	56	NNBD	loop	174	4	2	4	3	1	1	1	1
D56W	Asp	Trp	56	NNBD	loop	174	4	2	4	3	1	1	1	1
D56Y	Asp	Tyr	56	NNBD	loop	174	4	2	4	3	1	1	1	1
P57A	Pro	Ala	57	NNBD	loop	173	4	2	4	3	1	1	1	1
P57C	Pro	Cys	57	NNBD	loop	173	4	2	4	3	1	1	1	1
P57D	Pro	Asp	57	NNBD	loop	173	4	2	4	3	1	1	1	1
P57E	Pro	Glu	57	NNBD	loop	173	4	2	4	3	1	1	1	1
P57F	Pro	Phe	57	NNBD	loop	173	4	2	4	3	1	1	1	1
P57G	Pro	Gly	57	NNBD	loop	173	4	2	4	3	1	1	1	1
P57H	Pro	His	57	NNBD	loop	173	4	2	4	3	1	1	1	1
P57I	Pro	Ile	57	NNBD	loop	173	4	2	4	3	1	1	1	1
P57K	Pro	Lys	57	NNBD	loop	173	4	2	4	3	1	1	1	1
P57L	Pro	Leu	57	NNBD	loop	173	4	2	4	3	1	1	1	1
P57M	Pro	Met	57	NNBD	loop	173	4	2	4	3	1	1	1	1
P57N	Pro	Asn	57	NNBD	loop	173	4	2	4	3	1	1	1	1
P57Q	Pro	Gln	57	NNBD	loop	173	4	2	4	3	1	1	1	1
P57R	Pro	Arg	57	NNBD	loop	173	4	2	4	3	1	1	1	1
P57S	Pro	Ser	57	NNBD	loop	173	4	2	4	3	1	1	1	1
P57T	Pro	Thr	57	NNBD	loop	173	4	2	4	3	1	1	1	1
P57V	Pro	Val	57	NNBD	loop	173	4	2	4	3	1	1	1	1
P57W	Pro	Trp	57	NNBD	loop	173	4	2	4	3	1	1	1	1
P57Y	Pro	Tyr	57	NNBD	loop	173	4	2	4	3	1	1	1	1
I58A	Ile	Ala	58	NNBD	loop	172	4	2	4	3	1	1	1	1
I58C	Ile	Cys	58	NNBD	loop	172	4	2	4	3	1	1	1	1
I58D	Ile	Asp	58	NNBD	loop	172	4	2	4	3	1	1	1	1
I58E	Ile	Glu	58	NNBD	loop	172	4	2	4	3	1	1	1	1
I58F	Ile	Phe	58	NNBD	loop	172	4	2	4	3	1	1	1	1
I58G	Ile	Gly	58	NNBD	loop	172	4	2	4	3	1	1	1	1
I58H	Ile	His	58	NNBD	loop	172	4	2	4	3	1	1	1	1
I58K	Ile	Lys	58	NNBD	loop	172	4	2	4	3	1	1	1	1
I58L	Ile	Leu	58	NNBD	loop	172	4	2	4	3	1	1	1	1
I58M	Ile	Met	58	NNBD	loop	172	4	2	4	3	1	1	1	1
I58N	Ile	Asn	58	NNBD	loop	172	4	2	4	3	1	1	1	1
I58P	Ile	Pro	58	NNBD	loop	172	4	2	4	3	1	1	1	1
I58Q	Ile	Gln	58	NNBD	loop	172	4	2	4	3	1	1	1	1
I58R	Ile	Arg	58	NNBD	loop	172	4	2	4	3	1	1	1	1
I58S	Ile	Ser	58	NNBD	loop	172	4	2	4	3	1	1	1	1
I58T	Ile	Thr	58	NNBD	loop	172	4	2	4	3	1	1	1	1
I58V	Ile	Val	58	NNBD	loop	172	4	2	4	3	1	1	1	1
I58W	Ile	Trp	58	NNBD	loop	172	4	2	4	3	1	1	1	1
I58Y	Ile	Tyr	58	NNBD	loop	172	4	2	4	3	1	1	1	1
P59A	Pro	Ala	59	NNBD	loop	171	4	2	4	3	1	1	1	1
P59C	Pro	Cys	59	NNBD	loop	171	4	2	4	3	1	1	1	1
P59D	Pro	Asp	59	NNBD	loop	171	4	2	4	3	1	1	1	1
P59E	Pro	Glu	59	NNBD	loop	171	4	2	4	3	1	1	1	1
P59F	Pro	Phe	59	NNBD	loop	171	4	2	4	3	1	1	1	1
P59G	Pro	Gly	59	NNBD	loop	171	4	2	4	3	1	1	1	1
P59H	Pro	His	59	NNBD	loop	171	4	2	4	3	1	1	1	1
P59I	Pro	Ile	59	NNBD	loop	171	4	2	4	3	1	1	1	1
P59K	Pro	Lys	59	NNBD	loop	171	4	2	4	3	1	1	1	1
P59L	Pro	Leu	59	NNBD	loop	171	4	2	4	3	1	1	1	1
P59M	Pro	Met	59	NNBD	loop	171	4	2	4	3	1	1	1	1
P59N	Pro	Asn	59	NNBD	loop	171	4	2	4	3	1	1	1	1
P59Q	Pro	Gln	59	NNBD	loop	171	4	2	4	3	1	1	1	1
P59R	Pro	Arg	59	NNBD	loop	171	4	2	4	3	1	1	1	1
P59S	Pro	Ser	59	NNBD	loop	171	4	2	4	3	1	1	1	1
P59T	Pro	Thr	59	NNBD	loop	171	4	2	4	3	1	1	1	1
P59V	Pro	Val	59	NNBD	loop	171	4	2	4	3	1	1	1	1
P59W	Pro	Trp	59	NNBD	loop	171	4	2	4	3	1	1	1	1
P59Y	Pro	Tyr	59	NNBD	loop	171	4	2	4	3	1	1	1	1
R60A	Arg	Ala	60	NNBD	α	170	4	2	4	3	1	0	1	0
R60C	Arg	Cys	60	NNBD	α	170	4	2	4	3	1	0	1	0
R60D	Arg	Asp	60	NNBD	α	170	4	2	4	3	1	0	1	0
R60E	Arg	Glu	60	NNBD	α	170	4	2	4	3	1	0	1	0
R60F	Arg	Phe	60	NNBD	α	170	4	2	4	3	1	0	1	0
R60G	Arg	Gly	60	NNBD	α	170	4	2	4	3	1	0	1	0
R60H	Arg	His	60	NNBD	α	170	4	2	4	3	1	0	1	0
R60I	Arg	Ile	60	NNBD	α	170	4	2	4	3	1	0	1	0
R60K	Arg	Lys	60	NNBD	α	170	4	2	4	3	1	0	1	0
R60L	Arg	Leu	60	NNBD	α	170	4	2	4	3	1	0	1	0
R60M	Arg	Met	60	NNBD	α	170	4	2	4	3	1	0	1	0
R60N	Arg	Asn	60	NNBD	α	170	4	2	4	3	1	0	1	0
R60P	Arg	Pro	60	NNBD	α	170	4	2	4	3	1	0	1	0
R60Q	Arg	Gln	60	NNBD	α	170	4	2	4	3	1	0	1	0
R60S	Arg	Ser	60	NNBD	α	170	4	2	4	3	1	0	1	0
R60T	Arg	Thr	60	NNBD	α	170	4	2	4	3	1	0	1	0
R60V	Arg	Val	60	NNBD	α	170	4	2	4	3	1	1	1	1
R60W	Arg	Trp	60	NNBD	α	170	4	2	4	3	1	1	1	0
R60Y	Arg	Tyr	60	NNBD	α	170	4	2	4	3	1	1	1	0
T61A	Thr	Ala	61	NNBD	α	169	4	2	4	3	1	1	1	1
T61C	Thr	Cys	61	NNBD	α	169	4	2	4	3	1	1	1	1
T61D	Thr	Asp	61	NNBD	α	169	4	2	4	3	1	1	1	1
T61E	Thr	Glu	61	NNBD	α	169	4	2	4	3	1	1	1	1
T61F	Thr	Phe	61	NNBD	α	169	4	2	4	3	1	1	1	1
T61G	Thr	Gly	61	NNBD	α	169	4	2	4	3	1	1	1	1
T61H	Thr	His	61	NNBD	α	169	4	2	4	3	1	1	1	1
T61I	Thr	Ile	61	NNBD	α	169	4	2	4	3	1	1	1	1
T61K	Thr	Lys	61	NNBD	α	169	4	2	4	3	1	1	1	1
T61L	Thr	Leu	61	NNBD	α	169	4	2	4	3	1	1	1	1
T61M	Thr	Met	61	NNBD	α	169	4	2	4	3	1	1	1	1
T61N	Thr	Asn	61	NNBD	α	169	4	2	4	3	1	1	1	1
T61P	Thr	Pro	61	NNBD	α	169	4	2	4	3	1	1	1	1
T61Q	Thr	Gln	61	NNBD	α	169	4	2	4	3	1	1	1	1
T61R	Thr	Arg	61	NNBD	α	169	4	2	4	3	1	1	1	1
T61S	Thr	Ser	61	NNBD	α	169	4	2	4	3	1	1	1	1
T61V	Thr	Val	61	NNBD	α	169	4	2	4	3	1	1	1	1
T61W	Thr	Trp	61	NNBD	α	169	4	2	4	3	1	1	1	1
T61Y	Thr	Tyr	61	NNBD	α	169	4	2	4	3	1	1	1	1
A62C	Ala	Cys	62	NNBD	α	168	4	2	4	3	1	0	1	0
A62D	Ala	Asp	62	NNBD	α	168	4	2	4	3	1	0	1	0
A62E	Ala	Glu	62	NNBD	α	168	4	2	4	3	1	0	1	0
A62F	Ala	Phe	62	NNBD	α	168	4	2	4	3	1	0	1	0
A62G	Ala	Gly	62	NNBD	α	168	4	2	4	3	1	0	1	0
A62H	Ala	His	62	NNBD	α	168	4	2	4	3	1	0	1	0
A62I	Ala	Ile	62	NNBD	α	168	4	2	4	3	1	0	1	0
A62K	Ala	Lys	62	NNBD	α	168	4	2	4	3	1	0	1	0
A62L	Ala	Leu	62	NNBD	α	168	4	2	4	3	1	0	1	0
A62M	Ala	Met	62	NNBD	α	168	4	2	4	3	1	0	1	0
A62N	Ala	Asn	62	NNBD	α	168	4	2	4	3	1	0	1	0
A62P	Ala	Pro	62	NNBD	α	168	4	2	4	3	1	0	1	0
A62Q	Ala	Gln	62	NNBD	α	168	4	2	4	3	1	0	1	0
A62R	Ala	Arg	62	NNBD	α	168	4	2	4	3	1	0	1	0
A62S	Ala	Ser	62	NNBD	α	168	4	2	4	3	1	0	1	0
A62T	Ala	Thr	62	NNBD	α	168	4	2	4	3	1	0	1	0
A62V	Ala	Val	62	NNBD	α	168	4	2	4	3	1	1	1	1
A62W	Ala	Trp	62	NNBD	α	168	4	2	4	3	1	0	1	0
A62Y	Ala	Tyr	62	NNBD	α	168	4	2	4	3	1	0	1	0
L63A	Leu	Ala	63	NNBD	α	167	4	2	4	3	1	1	1	1
L63C	Leu	Cys	63	NNBD	α	167	4	2	4	3	1	1	1	1
L63D	Leu	Asp	63	NNBD	α	167	4	2	4	3	1	1	1	1
L63E	Leu	Glu	63	NNBD	α	167	4	2	4	3	1	1	1	1
L63F	Leu	Phe	63	NNBD	α	167	4	2	4	3	1	1	1	1
L63G	Leu	Gly	63	NNBD	α	167	4	2	4	3	1	1	1	1
L63H	Leu	His	63	NNBD	α	167	4	2	4	3	1	1	1	1
L63I	Leu	Ile	63	NNBD	α	167	4	2	4	3	1	1	1	1
L63K	Leu	Lys	63	NNBD	α	167	4	2	4	3	1	1	1	1
L63M	Leu	Met	63	NNBD	α	167	4	2	4	3	1	1	1	1
L63N	Leu	Asn	63	NNBD	α	167	4	2	4	3	1	1	1	1
L63P	Leu	Pro	63	NNBD	α	167	4	2	4	3	1	1	1	1
L63Q	Leu	Gln	63	NNBD	α	167	4	2	4	3	1	1	1	1
L63R	Leu	Arg	63	NNBD	α	167	4	2	4	3	1	1	1	1
L63S	Leu	Ser	63	NNBD	α	167	4	2	4	3	1	1	1	1
L63T	Leu	Thr	63	NNBD	α	167	4	2	4	3	1	1	1	1
L63V	Leu	Val	63	NNBD	α	167	4	2	4	3	1	1	1	1
L63W	Leu	Trp	63	NNBD	α	167	4	2	4	3	1	1	1	1
L63Y	Leu	Tyr	63	NNBD	α	167	4	2	4	3	1	1	1	1
D64A	Asp	Ala	64	NNBD	α	166	4	2	4	3	1	1	1	1
D64C	Asp	Cys	64	NNBD	α	166	4	2	4	3	1	1	1	1
D64E	Asp	Glu	64	NNBD	α	166	4	2	4	3	1	1	1	1
D64F	Asp	Phe	64	NNBD	α	166	4	2	4	3	1	1	1	1
D64G	Asp	Gly	64	NNBD	α	166	4	2	4	3	1	1	1	1
D64H	Asp	His	64	NNBD	α	166	4	2	4	3	1	1	1	1
D64I	Asp	Ile	64	NNBD	α	166	4	2	4	3	1	1	1	1
D64K	Asp	Lys	64	NNBD	α	166	4	2	4	3	1	1	1	1
D64L	Asp	Leu	64	NNBD	α	166	4	2	4	3	1	1	1	1
D64M	Asp	Met	64	NNBD	α	166	4	2	4	3	1	1	1	1
D64N	Asp	Asn	64	NNBD	α	166	4	2	4	3	1	1	1	1
D64P	Asp	Pro	64	NNBD	α	166	4	2	4	3	1	1	1	1
D64Q	Asp	Gln	64	NNBD	α	166	4	2	4	3	1	1	1	1
D64R	Asp	Arg	64	NNBD	α	166	4	2	4	3	1	1	1	1
D64S	Asp	Ser	64	NNBD	α	166	4	2	4	3	1	1	1	1
D64T	Asp	Thr	64	NNBD	α	166	4	2	4	3	1	1	1	1
D64V	Asp	Val	64	NNBD	α	166	4	2	4	3	1	1	1	1
D64W	Asp	Trp	64	NNBD	α	166	4	2	4	3	1	1	1	1
D64Y	Asp	Tyr	64	NNBD	α	166	4	2	4	3	1	1	1	1
E65A	Glu	Ala	65	NNBD	α	165	4	2	4	3	1	1	1	1
E65C	Glu	Cys	65	NNBD	α	165	4	2	4	3	1	1	1	1
E65D	Glu	Asp	65	NNBD	α	165	4	2	4	3	1	1	1	1
E65F	Glu	Phe	65	NNBD	α	165	4	2	4	3	1	1	1	1
E65G	Glu	Gly	65	NNBD	α	165	4	2	4	3	1	1	1	1
E65H	Glu	His	65	NNBD	α	165	4	2	4	3	1	1	1	1
E65I	Glu	Ile	65	NNBD	α	165	4	2	4	3	1	1	1	1
E65K	Glu	Lys	65	NNBD	α	165	4	2	4	3	1	1	1	1
E65L	Glu	Leu	65	NNBD	α	165	4	2	4	3	1	1	1	1
E65M	Glu	Met	65	NNBD	α	165	4	2	4	3	1	1	1	1
E65N	Glu	Asn	65	NNBD	α	165	4	2	4	3	1	1	1	1
E65P	Glu	Pro	65	NNBD	α	165	4	2	4	3	1	1	1	1
E65Q	Glu	Gln	65	NNBD	α	165	4	2	4	3	1	1	1	1
E65R	Glu	Arg	65	NNBD	α	165	4	2	4	3	1	1	1	1
E65S	Glu	Ser	65	NNBD	α	165	4	2	4	3	1	1	1	1
E65T	Glu	Thr	65	NNBD	α	165	4	2	4	3	1	1	1	1
E65V	Glu	Val	65	NNBD	α	165	4	2	4	3	1	1	1	1
E65W	Glu	Trp	65	NNBD	α	165	4	2	4	3	1	1	1	1
E65Y	Glu	Tyr	65	NNBD	α	165	4	2	4	3	1	1	1	1
T66A	Thr	Ala	66	NNBD	α	164	4	2	4	3	1	1	1	1
T66C	Thr	Cys	66	NNBD	α	164	4	2	4	3	1	1	1	1
T66D	Thr	Asp	66	NNBD	α	164	4	2	4	3	1	1	1	1
T66E	Thr	Glu	66	NNBD	α	164	4	2	4	3	1	1	1	1
T66F	Thr	Phe	66	NNBD	α	164	4	2	4	3	1	1	1	1
T66G	Thr	Gly	66	NNBD	α	164	4	2	4	3	1	1	1	1
T66H	Thr	His	66	NNBD	α	164	4	2	4	3	1	1	1	1
T66I	Thr	Ile	66	NNBD	α	164	4	2	4	3	1	1	1	1
T66K	Thr	Lys	66	NNBD	α	164	4	2	4	3	1	1	1	1
T66L	Thr	Leu	66	NNBD	α	164	4	2	4	3	1	1	1	1
T66M	Thr	Met	66	NNBD	α	164	4	2	4	3	1	1	1	1
T66N	Thr	Asn	66	NNBD	α	164	4	2	4	3	1	1	1	1
T66P	Thr	Pro	66	NNBD	α	164	4	2	4	3	1	1	1	1
T66Q	Thr	Gln	66	NNBD	α	164	4	2	4	3	1	1	1	1
T66R	Thr	Arg	66	NNBD	α	164	4	2	4	3	1	1	1	1
T66S	Thr	Ser	66	NNBD	α	164	4	2	4	3	1	1	1	1
T66V	Thr	Val	66	NNBD	α	164	4	2	4	3	1	1	1	1
T66W	Thr	Trp	66	NNBD	α	164	4	2	4	3	1	1	1	1
T66Y	Thr	Tyr	66	NNBD	α	164	4	2	4	3	1	1	1	1
V67A	Val	Ala	67	NNBD	α	163	4	2	4	3	1	1	1	1
V67C	Val	Cys	67	NNBD	α	163	4	2	4	3	1	1	1	1
V67D	Val	Asp	67	NNBD	α	163	4	2	4	3	1	1	1	1
V67E	Val	Glu	67	NNBD	α	163	4	2	4	3	1	1	1	1
V67F	Val	Phe	67	NNBD	α	163	4	2	4	3	1	1	1	1
V67G	Val	Gly	67	NNBD	α	163	4	2	4	3	1	1	1	1
V67H	Val	His	67	NNBD	α	163	4	2	4	3	1	1	1	1
V67I	Val	Ile	67	NNBD	α	163	4	2	4	3	1	1	1	1
V67K	Val	Lys	67	NNBD	α	163	4	2	4	3	1	1	1	1
V67L	Val	Leu	67	NNBD	α	163	4	2	4	3	1	1	1	1
V67M	Val	Met	67	NNBD	α	163	4	2	4	3	1	1	1	1
V67N	Val	Asn	67	NNBD	α	163	4	2	4	3	1	1	1	1
V67P	Val	Pro	67	NNBD	α	163	4	2	4	3	1	1	1	1
V67Q	Val	Gln	67	NNBD	α	163	4	2	4	3	1	1	1	1
V67R	Val	Arg	67	NNBD	α	163	4	2	4	3	1	1	1	1
V67S	Val	Ser	67	NNBD	α	163	4	2	4	3	1	1	1	1
V67T	Val	Thr	67	NNBD	α	163	4	2	4	3	1	1	1	1
V67W	Val	Trp	67	NNBD	α	163	4	2	4	3	1	1	1	1
V67Y	Val	Tyr	67	NNBD	α	163	4	2	4	3	1	1	1	1
E68A	Glu	Ala	68	NNBD	α	162	4	2	4	3	1	1	1	1
E68C	Glu	Cys	68	NNBD	α	162	4	2	4	3	1	1	1	1
E68D	Glu	Asp	68	NNBD	α	162	4	2	4	3	1	1	1	1
E68F	Glu	Phe	68	NNBD	α	162	4	2	4	3	1	1	1	1
E68G	Glu	Gly	68	NNBD	α	162	4	2	4	3	1	1	1	1
E68H	Glu	His	68	NNBD	α	162	4	2	4	3	1	1	1	1
E68I	Glu	Ile	68	NNBD	α	162	4	2	4	3	1	1	1	1
E68K	Glu	Lys	68	NNBD	α	162	4	2	4	3	1	1	1	1
E68L	Glu	Leu	68	NNBD	α	162	4	2	4	3	1	1	1	1
E68M	Glu	Met	68	NNBD	α	162	4	2	4	3	1	1	1	1
E68N	Glu	Asn	68	NNBD	α	162	4	2	4	3	1	1	1	1
E68P	Glu	Pro	68	NNBD	α	162	4	2	4	3	1	1	1	1
E68Q	Glu	Gln	68	NNBD	α	162	4	2	4	3	1	1	1	1
E68R	Glu	Arg	68	NNBD	α	162	4	2	4	3	1	1	1	1
E68S	Glu	Ser	68	NNBD	α	162	4	2	4	3	1	1	1	1
E68T	Glu	Thr	68	NNBD	α	162	4	2	4	3	1	1	1	1
E68V	Glu	Val	68	NNBD	α	162	4	2	4	3	1	1	1	1
E68W	Glu	Trp	68	NNBD	α	162	4	2	4	3	1	1	1	1
E68Y	Glu	Tyr	68	NNBD	α	162	4	2	4	3	1	1	1	1
A69C	Ala	Cys	69	NNBD	α	161	4	2	4	3	1	0	1	0
A69D	Ala	Asp	69	NNBD	α	161	4	2	4	3	1	0	1	0
A69E	Ala	Glu	69	NNBD	α	161	4	2	4	3	1	0	1	0
A69F	Ala	Phe	69	NNBD	α	161	4	2	4	3	1	0	1	0
A69G	Ala	Gly	69	NNBD	α	161	4	2	4	3	1	0	1	0
A69H	Ala	His	69	NNBD	α	161	4	2	4	3	1	0	1	0
A69I	Ala	Ile	69	NNBD	α	161	4	2	4	3	1	0	1	0
A69K	Ala	Lys	69	NNBD	α	161	4	2	4	3	1	0	1	0
A69L	Ala	Leu	69	NNBD	α	161	4	2	4	3	1	0	1	0
A69M	Ala	Met	69	NNBD	α	161	4	2	4	3	1	0	1	0
A69N	Ala	Asn	69	NNBD	α	161	4	2	4	3	1	0	1	0
A69P	Ala	Pro	69	NNBD	α	161	4	2	4	3	1	0	1	0
A69Q	Ala	Gln	69	NNBD	α	161	4	2	4	3	1	0	1	0
A69R	Ala	Arg	69	NNBD	α	161	4	2	4	3	1	0	1	0
A69S	Ala	Ser	69	NNBD	α	161	4	2	4	3	1	0	1	0
A69T	Ala	Thr	69	NNBD	α	161	4	2	4	3	1	0	1	0
A69V	Ala	Val	69	NNBD	α	161	4	2	4	3	1	1	1	1
A69W	Ala	Trp	69	NNBD	α	161	4	2	4	3	1	0	1	0
A69Y	Ala	Tyr	69	NNBD	α	161	4	2	4	3	1	0	1	0
K70A	Lys	Ala	70	NNBD	α	160	4	2	4	3	1	1	1	1
K70C	Lys	Cys	70	NNBD	α	160	4	2	4	3	1	1	1	1
K70D	Lys	Asp	70	NNBD	α	160	4	2	4	3	1	1	1	1
K70E	Lys	Glu	70	NNBD	α	160	4	2	4	3	1	1	1	1
K70F	Lys	Phe	70	NNBD	α	160	4	2	4	3	1	1	1	1
K70G	Lys	Gly	70	NNBD	α	160	4	2	4	3	1	1	1	1
K70H	Lys	His	70	NNBD	α	160	4	2	4	3	1	1	1	1
K70I	Lys	Ile	70	NNBD	α	160	4	2	4	3	1	1	1	1
K70L	Lys	Leu	70	NNBD	α	160	4	2	4	3	1	1	1	1
K70M	Lys	Met	70	NNBD	α	160	4	2	4	3	1	1	1	1
K70N	Lys	Asn	70	NNBD	α	160	4	2	4	3	1	1	1	1
K70P	Lys	Pro	70	NNBD	α	160	4	2	4	3	1	1	1	1
K70Q	Lys	Gln	70	NNBD	α	160	4	2	4	3	1	1	1	1
K70R	Lys	Arg	70	NNBD	α	160	4	2	4	3	1	1	1	1
K70S	Lys	Ser	70	NNBD	α	160	4	2	4	3	1	1	1	1
K70T	Lys	Thr	70	NNBD	α	160	4	2	4	3	1	1	1	1
K70V	Lys	Val	70	NNBD	α	160	4	2	4	3	1	1	1	1
K70W	Lys	Trp	70	NNBD	α	160	4	2	4	3	1	1	1	1
K70Y	Lys	Tyr	70	NNBD	α	160	4	2	4	3	1	1	1	1
R71A	Arg	Ala	71	NNBD	α	159	4	2	4	3	1	0	1	0
R71C	Arg	Cys	71	NNBD	α	159	4	2	4	3	1	0	1	0
R71D	Arg	Asp	71	NNBD	α	159	4	2	4	3	1	0	1	0
R71E	Arg	Glu	71	NNBD	α	159	4	2	4	3	1	0	1	0
R71F	Arg	Phe	71	NNBD	α	159	4	2	4	3	1	0	1	0
R71G	Arg	Gly	71	NNBD	α	159	4	2	4	3	1	0	1	0
R71H	Arg	His	71	NNBD	α	159	4	2	4	3	1	0	1	0
R71I	Arg	Ile	71	NNBD	α	159	4	2	4	3	1	0	1	0
R71K	Arg	Lys	71	NNBD	α	159	4	2	4	3	1	0	1	0
R71L	Arg	Leu	71	NNBD	α	159	4	2	4	3	1	0	1	0
R71M	Arg	Met	71	NNBD	α	159	4	2	4	3	1	0	1	0
R71N	Arg	Asn	71	NNBD	α	159	4	2	4	3	1	0	1	0
R71P	Arg	Pro	71	NNBD	α	159	4	2	4	3	1	0	1	0
R71Q	Arg	Gln	71	NNBD	α	159	4	2	4	3	1	0	1	0
R71S	Arg	Ser	71	NNBD	α	159	4	2	4	3	1	0	1	0
R71T	Arg	Thr	71	NNBD	α	159	4	2	4	3	1	0	1	0
R71V	Arg	Val	71	NNBD	α	159	4	2	4	3	1	1	1	1
R71W	Arg	Trp	71	NNBD	α	159	4	2	4	3	1	0	1	0
R71Y	Arg	Tyr	71	NNBD	α	159	4	2	4	3	1	0	1	0
A72C	Ala	Cys	72	NNBD	α	158	4	2	4	3	1	0	1	0
A72D	Ala	Asp	72	NNBD	α	158	4	2	4	3	1	0	1	0
A72E	Ala	Glu	72	NNBD	α	158	4	2	4	3	1	0	1	0
A72F	Ala	Phe	72	NNBD	α	158	4	2	4	3	1	0	1	0
A72G	Ala	Gly	72	NNBD	α	158	4	2	4	3	1	0	1	0
A72H	Ala	His	72	NNBD	α	158	4	2	4	3	1	0	1	0
A72I	Ala	Ile	72	NNBD	α	158	4	2	4	3	1	0	1	0
A72K	Ala	Lys	72	NNBD	α	158	4	2	4	3	1	0	1	0
A72L	Ala	Leu	72	NNBD	α	158	4	2	4	3	1	0	1	0
A72M	Ala	Met	72	NNBD	α	158	4	2	4	3	1	0	1	0
A72N	Ala	Asn	72	NNBD	α	158	4	2	4	3	1	0	1	0
A72P	Ala	Pro	72	NNBD	α	158	4	2	4	3	1	0	1	0
A72Q	Ala	Gln	72	NNBD	α	158	4	2	4	3	1	0	1	0
A72R	Ala	Arg	72	NNBD	α	158	4	2	4	3	1	0	1	0
A72S	Ala	Ser	72	NNBD	α	158	4	2	4	3	1	0	1	0
A72T	Ala	Thr	72	NNBD	α	158	4	2	4	3	1	0	1	0
A72V	Ala	Val	72	NNBD	α	158	4	2	4	3	1	1	1	1
A72W	Ala	Trp	72	NNBD	α	158	4	2	4	3	1	0	1	0
A72Y	Ala	Tyr	72	NNBD	α	158	4	2	4	3	1	0	1	0
L73A	Leu	Ala	73	NNBD	α	157	4	2	4	3	1	1	1	1
L73C	Leu	Cys	73	NNBD	α	157	4	2	4	3	1	1	1	1
L73D	Leu	Asp	73	NNBD	α	157	4	2	4	3	1	1	1	1
L73E	Leu	Glu	73	NNBD	α	157	4	2	4	3	1	1	1	1
L73F	Leu	Phe	73	NNBD	α	157	4	2	4	3	1	1	1	1
L73G	Leu	Gly	73	NNBD	α	157	4	2	4	3	1	1	1	1
L73H	Leu	His	73	NNBD	α	157	4	2	4	3	1	1	1	1
L73I	Leu	Ile	73	NNBD	α	157	4	2	4	3	1	1	1	1
L73K	Leu	Lys	73	NNBD	α	157	4	2	4	3	1	1	1	1
L73M	Leu	Met	73	NNBD	α	157	4	2	4	3	1	1	1	1
L73N	Leu	Asn	73	NNBD	α	157	4	2	4	3	1	1	1	1
L73P	Leu	Pro	73	NNBD	α	157	4	2	4	3	1	1	1	1
L73Q	Leu	Gln	73	NNBD	α	157	4	2	4	3	1	1	1	1
L73R	Leu	Arg	73	NNBD	α	157	4	2	4	3	1	1	1	1
L73S	Leu	Ser	73	NNBD	α	157	4	2	4	3	1	1	1	1
L73T	Leu	Thr	73	NNBD	α	157	4	2	4	3	1	1	1	1
L73V	Leu	Val	73	NNBD	α	157	4	2	4	3	1	1	1	1
L73W	Leu	Trp	73	NNBD	α	157	4	2	4	3	1	1	1	1
L73Y	Leu	Tyr	73	NNBD	α	157	4	2	4	3	1	1	1	1
I74A	Ile	Ala	74	NNBD	α	156	4	2	4	3	1	1	1	1
I74C	Ile	Cys	74	NNBD	α	156	4	2	4	3	1	1	1	1
I74D	Ile	Asp	74	NNBD	α	156	4	2	4	3	1	1	1	1
I74E	Ile	Glu	74	NNBD	α	156	4	2	4	3	1	1	1	1
I74F	Ile	Phe	74	NNBD	α	156	4	2	4	3	1	1	1	1
I74G	Ile	Gly	74	NNBD	α	156	4	2	4	3	1	1	1	1
I74H	Ile	His	74	NNBD	α	156	4	2	4	3	1	1	1	1
I74K	Ile	Lys	74	NNBD	α	156	4	2	4	3	1	1	1	1
I74L	Ile	Leu	74	NNBD	α	156	4	2	4	3	1	1	1	1
I74M	Ile	Met	74	NNBD	α	156	4	2	4	3	1	1	1	1
I74N	Ile	Asn	74	NNBD	α	156	4	2	4	3	1	1	1	1
I74P	Ile	Pro	74	NNBD	α	156	4	2	4	3	1	1	1	1
I74Q	Ile	Gln	74	NNBD	α	156	4	2	4	3	1	1	1	1
I74R	Ile	Arg	74	NNBD	α	156	4	2	4	3	1	1	1	1
I74S	Ile	Ser	74	NNBD	α	156	4	2	4	3	1	1	1	1
I74T	Ile	Thr	74	NNBD	α	156	4	2	4	3	1	1	1	1
I74V	Ile	Val	74	NNBD	α	156	4	2	4	3	1	1	1	1
I74W	Ile	Trp	74	NNBD	α	156	4	2	4	3	1	1	1	1
I74Y	Ile	Tyr	74	NNBD	α	156	4	2	4	3	1	1	1	1
L75A	Leu	Ala	75	NNBD	α	155	4	2	4	3	1	1	1	1
L75C	Leu	Cys	75	NNBD	α	155	4	2	4	3	1	1	1	1
L75D	Leu	Asp	75	NNBD	α	155	4	2	4	3	1	1	1	1
L75E	Leu	Glu	75	NNBD	α	155	4	2	4	3	1	1	1	1
L75F	Leu	Phe	75	NNBD	α	155	4	2	4	3	1	1	1	1
L75G	Leu	Gly	75	NNBD	α	155	4	2	4	3	1	1	1	1
L75H	Leu	His	75	NNBD	α	155	4	2	4	3	1	1	1	1
L75I	Leu	Ile	75	NNBD	α	155	4	2	4	3	1	1	1	1
L75K	Leu	Lys	75	NNBD	α	155	4	2	4	3	1	1	1	1
L75M	Leu	Met	75	NNBD	α	155	4	2	4	3	1	1	1	1
L75N	Leu	Asn	75	NNBD	α	155	4	2	4	3	1	1	1	1
L75P	Leu	Pro	75	NNBD	α	155	4	2	4	3	1	1	1	1
L75Q	Leu	Gln	75	NNBD	α	155	4	2	4	3	1	1	1	1
L75R	Leu	Arg	75	NNBD	α	155	4	2	4	3	1	1	1	1
L75S	Leu	Ser	75	NNBD	α	155	4	2	4	3	1	1	1	1
L75T	Leu	Thr	75	NNBD	α	155	4	2	4	3	1	1	1	1
L75V	Leu	Val	75	NNBD	α	155	4	2	4	3	1	1	1	1
L75W	Leu	Trp	75	NNBD	α	155	4	2	4	3	1	1	1	1
L75Y	Leu	Tyr	75	NNBD	α	155	4	2	4	3	1	1	1	1
A76C	Ala	Cys	76	NNBD	α	154	4	2	4	3	1	0	1	0
A76D	Ala	Asp	76	NNBD	α	154	4	2	4	3	1	0	1	0
A76E	Ala	Glu	76	NNBD	α	154	4	2	4	3	1	0	1	0
A76F	Ala	Phe	76	NNBD	α	154	4	2	4	3	1	0	1	0
A76G	Ala	Gly	76	NNBD	α	154	4	2	4	3	1	0	1	0
A76H	Ala	His	76	NNBD	α	154	4	2	4	3	1	0	1	0
A76I	Ala	Ile	76	NNBD	α	154	4	2	4	3	1	0	1	0
A76K	Ala	Lys	76	NNBD	α	154	4	2	4	3	1	0	1	0
A76L	Ala	Leu	76	NNBD	α	154	4	2	4	3	1	0	1	0
A76M	Ala	Met	76	NNBD	α	154	4	2	4	3	1	0	1	0
A76N	Ala	Asn	76	NNBD	α	154	4	2	4	3	1	0	1	0
A76P	Ala	Pro	76	NNBD	α	154	4	2	4	3	1	0	1	0
A76Q	Ala	Gln	76	NNBD	α	154	4	2	4	3	1	0	1	0
A76R	Ala	Arg	76	NNBD	α	154	4	2	4	3	1	0	1	0
A76S	Ala	Ser	76	NNBD	α	154	4	2	4	3	1	0	1	0
A76T	Ala	Thr	76	NNBD	α	154	4	2	4	3	1	0	1	0
A76V	Ala	Val	76	NNBD	α	154	4	2	4	3	1	1	1	1
A76W	Ala	Trp	76	NNBD	α	154	4	2	4	3	1	0	1	0
A76Y	Ala	Tyr	76	NNBD	α	154	4	2	4	3	1	0	1	0
A77C	Ala	Cys	77	NNBD	α	153	4	2	4	3	1	0	1	0
A77D	Ala	Asp	77	NNBD	α	153	4	2	4	3	1	0	1	0
A77E	Ala	Glu	77	NNBD	α	153	4	2	4	3	1	0	1	0
A77F	Ala	Phe	77	NNBD	α	153	4	2	4	3	1	0	1	0
A77G	Ala	Gly	77	NNBD	α	153	4	2	4	3	1	0	1	0
A77H	Ala	His	77	NNBD	α	153	4	2	4	3	1	0	1	0
A77I	Ala	Ile	77	NNBD	α	153	4	2	4	3	1	0	1	0
A77K	Ala	Lys	77	NNBD	α	153	4	2	4	3	1	0	1	0
A77L	Ala	Leu	77	NNBD	α	153	4	2	4	3	1	0	1	0
A77M	Ala	Met	77	NNBD	α	153	4	2	4	3	1	0	1	0
A77N	Ala	Asn	77	NNBD	α	153	4	2	4	3	1	0	1	0
A77P	Ala	Pro	77	NNBD	α	153	4	2	4	3	1	0	1	0
A77Q	Ala	Gln	77	NNBD	α	153	4	2	4	3	1	0	1	0
A77R	Ala	Arg	77	NNBD	α	153	4	2	4	3	1	0	1	0
A77S	Ala	Ser	77	NNBD	α	153	4	2	4	3	1	0	1	0
A77T	Ala	Thr	77	NNBD	α	153	4	2	4	3	1	0	1	0
A77V	Ala	Val	77	NNBD	α	153	4	2	4	3	1	1	1	1
A77W	Ala	Trp	77	NNBD	α	153	4	2	4	3	1	0	1	0
A77Y	Ala	Tyr	77	NNBD	α	153	4	2	4	3	1	0	1	0
E78A	Glu	Ala	78	NNBD	α	152	4	2	4	3	1	1	1	1
E78C	Glu	Cys	78	NNBD	α	152	4	2	4	3	1	1	1	1
E78D	Glu	Asp	78	NNBD	α	152	4	2	4	3	1	1	1	1
E78F	Glu	Phe	78	NNBD	α	152	4	2	4	3	1	1	1	1
E78G	Glu	Gly	78	NNBD	α	152	4	2	4	3	1	1	1	1
E78H	Glu	His	78	NNBD	α	152	4	2	4	3	1	1	1	1
E78I	Glu	Ile	78	NNBD	α	152	4	2	4	3	1	1	1	1
E78K	Glu	Lys	78	NNBD	α	152	4	2	4	3	1	1	1	1
E78L	Glu	Leu	78	NNBD	α	152	4	2	4	3	1	1	1	1
E78M	Glu	Met	78	NNBD	α	152	4	2	4	3	1	1	1	1
E78N	Glu	Asn	78	NNBD	α	152	4	2	4	3	1	1	1	1
E78P	Glu	Pro	78	NNBD	α	152	4	2	4	3	1	1	1	1
E78Q	Glu	Gln	78	NNBD	α	152	4	2	4	3	1	1	1	1
E78R	Glu	Arg	78	NNBD	α	152	4	2	4	3	1	1	1	1
E78S	Glu	Ser	78	NNBD	α	152	4	2	4	3	1	1	1	1
E78T	Glu	Thr	78	NNBD	α	152	4	2	4	3	1	1	1	1
E78V	Glu	Val	78	NNBD	α	152	4	2	4	3	1	1	1	1
E78W	Glu	Trp	78	NNBD	α	152	4	2	4	3	1	1	1	1
E78Y	Glu	Tyr	78	NNBD	α	152	4	2	4	3	1	1	1	1
P79A	Pro	Ala	79	NNBD	α	151	4	2	4	3	1	1	1	1
P79C	Pro	Cys	79	NNBD	α	151	4	2	4	3	1	1	1	1
P79D	Pro	Asp	79	NNBD	α	151	4	2	4	3	1	1	1	1
P79E	Pro	Glu	79	NNBD	α	151	4	2	4	3	1	1	1	1
P79F	Pro	Phe	79	NNBD	α	151	4	2	4	3	1	1	1	1
P79G	Pro	Gly	79	NNBD	α	151	4	2	4	3	1	1	1	1
P79H	Pro	His	79	NNBD	α	151	4	2	4	3	1	1	1	1
P79I	Pro	Ile	79	NNBD	α	151	4	2	4	3	1	1	1	1
P79K	Pro	Lys	79	NNBD	α	151	4	2	4	3	1	1	1	1
P79L	Pro	Leu	79	NNBD	α	151	4	2	4	3	1	1	1	1
P79M	Pro	Met	79	NNBD	α	151	4	2	4	3	1	1	1	1
P79N	Pro	Asn	79	NNBD	α	151	4	2	4	3	1	1	1	1
P79Q	Pro	Gln	79	NNBD	α	151	4	2	4	3	1	1	1	1
P79R	Pro	Arg	79	NNBD	α	151	4	2	4	3	1	1	1	1
P79S	Pro	Ser	79	NNBD	α	151	4	2	4	3	1	1	1	1
P79T	Pro	Thr	79	NNBD	α	151	4	2	4	3	1	1	1	1
P79V	Pro	Val	79	NNBD	α	151	4	2	4	3	1	1	1	1
P79W	Pro	Trp	79	NNBD	α	151	4	2	4	3	1	1	1	1
P79Y	Pro	Tyr	79	NNBD	α	151	4	2	4	3	1	1	1	1
V80A	Val	Ala	80	NNBD	α	150	4	2	4	3	1	1	1	1
V80C	Val	Cys	80	NNBD	α	150	4	2	4	3	1	1	1	1
V80D	Val	Asp	80	NNBD	α	150	4	2	4	3	1	1	1	1
V80E	Val	Glu	80	NNBD	α	150	4	2	4	3	1	1	1	1
V80F	Val	Phe	80	NNBD	α	150	4	2	4	3	1	1	1	1
V80G	Val	Gly	80	NNBD	α	150	4	2	4	3	1	1	1	1
V80H	Val	His	80	NNBD	α	150	4	2	4	3	1	1	1	1
V80I	Val	Ile	80	NNBD	α	150	4	2	4	3	1	1	1	1
V80K	Val	Lys	80	NNBD	α	150	4	2	4	3	1	1	1	1
V80L	Val	Leu	80	NNBD	α	150	4	2	4	3	1	1	1	1
V80M	Val	Met	80	NNBD	α	150	4	2	4	3	1	1	1	1
V80N	Val	Asn	80	NNBD	α	150	4	2	4	3	1	1	1	1
V80P	Val	Pro	80	NNBD	α	150	4	2	4	3	1	1	1	1
V80Q	Val	Gln	80	NNBD	α	150	4	2	4	3	1	1	1	1
V80R	Val	Arg	80	NNBD	α	150	4	2	4	3	1	1	1	1
V80S	Val	Ser	80	NNBD	α	150	4	2	4	3	1	1	1	1
V80T	Val	Thr	80	NNBD	α	150	4	2	4	3	1	1	1	1
V80W	Val	Trp	80	NNBD	α	150	4	2	4	3	1	1	1	1
V80Y	Val	Tyr	80	NNBD	α	150	4	2	4	3	1	1	1	1
V81A	Val	Ala	81	NNBD	α	149	4	2	4	3	1	1	1	1
V81C	Val	Cys	81	NNBD	α	149	4	2	4	3	1	1	1	1
V81D	Val	Asp	81	NNBD	α	149	4	2	4	3	1	1	1	1
V81E	Val	Glu	81	NNBD	α	149	4	2	4	3	1	1	1	1
V81F	Val	Phe	81	NNBD	α	149	4	2	4	3	1	1	1	1
V81G	Val	Gly	81	NNBD	α	149	4	2	4	3	1	1	1	1
V81H	Val	His	81	NNBD	α	149	4	2	4	3	1	1	1	1
V81I	Val	Ile	81	NNBD	α	149	4	2	4	3	1	1	1	1
V81K	Val	Lys	81	NNBD	α	149	4	2	4	3	1	1	1	1
V81L	Val	Leu	81	NNBD	α	149	4	2	4	3	1	1	1	1
V81M	Val	Met	81	NNBD	α	149	4	2	4	3	1	1	1	1
V81N	Val	Asn	81	NNBD	α	149	4	2	4	3	1	1	1	1
V81P	Val	Pro	81	NNBD	α	149	4	2	4	3	1	1	1	1
V81Q	Val	Gln	81	NNBD	α	149	4	2	4	3	1	1	1	1
V81R	Val	Arg	81	NNBD	α	149	4	2	4	3	1	1	1	1
V81S	Val	Ser	81	NNBD	α	149	4	2	4	3	1	1	1	1
V81T	Val	Thr	81	NNBD	α	149	4	2	4	3	1	1	1	1
V81W	Val	Trp	81	NNBD	α	149	4	2	4	3	1	1	1	1
V81Y	Val	Tyr	81	NNBD	α	149	4	2	4	3	1	1	1	1
D82A	Asp	Ala	82	NNBD	α	148	4	2	4	3	1	1	1	1
D82C	Asp	Cys	82	NNBD	α	148	4	2	4	3	1	1	1	1
D82E	Asp	Glu	82	NNBD	α	148	4	2	4	3	1	1	1	1
D82F	Asp	Phe	82	NNBD	α	148	4	2	4	3	1	1	1	1
D82G	Asp	Gly	82	NNBD	α	148	4	2	4	3	1	1	1	1
D82H	Asp	His	82	NNBD	α	148	4	2	4	3	1	1	1	1
D82I	Asp	Ile	82	NNBD	α	148	4	2	4	3	1	1	1	1
D82K	Asp	Lys	82	NNBD	α	148	4	2	4	3	1	1	1	1
D82L	Asp	Leu	82	NNBD	α	148	4	2	4	3	1	1	1	1
D82M	Asp	Met	82	NNBD	α	148	4	2	4	3	1	1	1	1
D82N	Asp	Asn	82	NNBD	α	148	4	2	4	3	1	1	1	1
D82P	Asp	Pro	82	NNBD	α	148	4	2	4	3	1	1	1	1
D82Q	Asp	Gln	82	NNBD	α	148	4	2	4	3	1	1	1	1
D82R	Asp	Arg	82	NNBD	α	148	4	2	4	3	1	1	1	1
D82S	Asp	Ser	82	NNBD	α	148	4	2	4	3	1	1	1	1
D82T	Asp	Thr	82	NNBD	α	148	4	2	4	3	1	1	1	1
D82V	Asp	Val	82	NNBD	α	148	4	2	4	3	1	1	1	1
D82W	Asp	Trp	82	NNBD	α	148	4	2	4	3	1	1	1	1
D82Y	Asp	Tyr	82	NNBD	α	148	4	2	4	3	1	1	1	1
A83C	Ala	Cys	83	NNBD	α	147	4	2	4	3	1	0	1	0
A83D	Ala	Asp	83	NNBD	α	147	4	2	4	3	1	0	1	0
A83E	Ala	Glu	83	NNBD	α	147	4	2	4	3	1	0	1	0
A83F	Ala	Phe	83	NNBD	α	147	4	2	4	3	1	0	1	0
A83G	Ala	Gly	83	NNBD	α	147	4	2	4	3	1	0	1	0
A83H	Ala	His	83	NNBD	α	147	4	2	4	3	1	0	1	0
A83I	Ala	Ile	83	NNBD	α	147	4	2	4	3	1	0	1	0
A83K	Ala	Lys	83	NNBD	α	147	4	2	4	3	1	0	1	0
A83L	Ala	Leu	83	NNBD	α	147	4	2	4	3	1	0	1	0
A83M	Ala	Met	83	NNBD	α	147	4	2	4	3	1	0	1	0
A83N	Ala	Asn	83	NNBD	α	147	4	2	4	3	1	0	1	0
A83P	Ala	Pro	83	NNBD	α	147	4	2	4	3	1	0	1	0
A83Q	Ala	Gln	83	NNBD	α	147	4	2	4	3	1	0	1	0
A83R	Ala	Arg	83	NNBD	α	147	4	2	4	3	1	0	1	0
A83S	Ala	Ser	83	NNBD	α	147	4	2	4	3	1	0	1	0
A83T	Ala	Thr	83	NNBD	α	147	4	2	4	3	1	0	1	0
A83V	Ala	Val	83	NNBD	α	147	4	2	4	3	1	1	1	1
A83W	Ala	Trp	83	NNBD	α	147	4	2	4	3	1	0	1	0
A83Y	Ala	Tyr	83	NNBD	α	147	4	2	4	3	1	0	1	0
L84A	Leu	Ala	84	NNBD	α	146	4	2	4	3	1	1	1	1
L84C	Leu	Cys	84	NNBD	α	146	4	2	4	3	1	1	1	1
L84D	Leu	Asp	84	NNBD	α	146	4	2	4	3	1	1	1	1
L84E	Leu	Glu	84	NNBD	α	146	4	2	4	3	1	1	1	1
L84F	Leu	Phe	84	NNBD	α	146	4	2	4	3	1	1	1	1
L84G	Leu	Gly	84	NNBD	α	146	4	2	4	3	1	1	1	1
L84H	Leu	His	84	NNBD	α	146	4	2	4	3	1	1	1	1
L84I	Leu	Ile	84	NNBD	α	146	4	2	4	3	1	1	1	1
L84K	Leu	Lys	84	NNBD	α	146	4	2	4	3	1	1	1	1
L84M	Leu	Met	84	NNBD	α	146	4	2	4	3	1	1	1	1
L84N	Leu	Asn	84	NNBD	α	146	4	2	4	3	1	1	1	1
L84P	Leu	Pro	84	NNBD	α	146	4	2	4	3	1	1	1	1
L84Q	Leu	Gln	84	NNBD	α	146	4	2	4	3	1	1	1	1
L84R	Leu	Arg	84	NNBD	α	146	4	2	4	3	1	1	1	1
L84S	Leu	Ser	84	NNBD	α	146	4	2	4	3	1	1	1	1
L84T	Leu	Thr	84	NNBD	α	146	4	2	4	3	1	1	1	1
L84V	Leu	Val	84	NNBD	α	146	4	2	4	3	1	1	1	1
L84W	Leu	Trp	84	NNBD	α	146	4	2	4	3	1	1	1	1
L84Y	Leu	Tyr	84	NNBD	α	146	4	2	4	3	1	1	1	1
M85A	Met	Ala	85	NNBD	α	145	4	2	4	3	1	1	1	1
M85C	Met	Cys	85	NNBD	α	145	4	2	4	3	1	1	1	1
M85D	Met	Asp	85	NNBD	α	145	4	2	4	3	1	1	1	1
M85E	Met	Glu	85	NNBD	α	145	4	2	4	3	1	1	1	1
M85F	Met	Phe	85	NNBD	α	145	4	2	4	3	1	1	1	1
M85G	Met	Gly	85	NNBD	α	145	4	2	4	3	1	1	1	1
M85H	Met	His	85	NNBD	α	145	4	2	4	3	1	1	1	1
M85I	Met	Ile	85	NNBD	α	145	4	2	4	3	1	1	1	1
M85K	Met	Lys	85	NNBD	α	145	4	2	4	3	1	1	1	1
M85L	Met	Leu	85	NNBD	α	145	4	2	4	3	1	1	1	1
M85N	Met	Asn	85	NNBD	α	145	4	2	4	3	1	1	1	1
M85P	Met	Pro	85	NNBD	α	145	4	2	4	3	1	1	1	1
M85Q	Met	Gln	85	NNBD	α	145	4	2	4	3	1	1	1	1
M85R	Met	Arg	85	NNBD	α	145	4	2	4	3	1	1	1	1
M85S	Met	Ser	85	NNBD	α	145	4	2	4	3	1	1	1	1
M85T	Met	Thr	85	NNBD	α	145	4	2	4	3	1	1	1	1
M85V	Met	Val	85	NNBD	α	145	4	2	4	3	1	1	1	1
M85W	Met	Trp	85	NNBD	α	145	4	2	4	3	1	1	1	1
M85Y	Met	Tyr	85	NNBD	α	145	4	2	4	3	1	1	1	1
E86A	Glu	Ala	86	NNBD	α	144	4	2	4	3	1	1	1	1
E86C	Glu	Cys	86	NNBD	α	144	4	2	4	3	1	1	1	1
E86D	Glu	Asp	86	NNBD	α	144	4	2	4	3	1	1	1	1
E86F	Glu	Phe	86	NNBD	α	144	4	2	4	3	1	1	1	1
E86G	Glu	Gly	86	NNBD	α	144	4	2	4	3	1	1	1	1
E86H	Glu	His	86	NNBD	α	144	4	2	4	3	1	1	1	1
E86I	Glu	Ile	86	NNBD	α	144	4	2	4	3	1	1	1	1
E86K	Glu	Lys	86	NNBD	α	144	4	2	4	3	1	1	1	1
E86L	Glu	Leu	86	NNBD	α	144	4	2	4	3	1	1	1	1
E86M	Glu	Met	86	NNBD	α	144	4	2	4	3	1	1	1	1
E86N	Glu	Asn	86	NNBD	α	144	4	2	4	3	1	1	1	1
E86P	Glu	Pro	86	NNBD	α	144	4	2	4	3	1	1	1	1
E86Q	Glu	Gln	86	NNBD	α	144	4	2	4	3	1	1	1	1
E86R	Glu	Arg	86	NNBD	α	144	4	2	4	3	1	1	1	1
E86S	Glu	Ser	86	NNBD	α	144	4	2	4	3	1	1	1	1
E86T	Glu	Thr	86	NNBD	α	144	4	2	4	3	1	1	1	1
E86V	Glu	Val	86	NNBD	α	144	4	2	4	3	1	1	1	1
E86W	Glu	Trp	86	NNBD	α	144	4	2	4	3	1	1	1	1
E86Y	Glu	Tyr	86	NNBD	α	144	4	2	4	3	1	1	1	1
Q87A	Gln	Ala	87	NNBD	α	143	4	2	4	3	1	1	1	1
Q87C	Gln	Cys	87	NNBD	α	143	4	2	4	3	1	1	1	1
Q87D	Gln	Asp	87	NNBD	α	143	4	2	4	3	1	1	1	1
Q87E	Gln	Glu	87	NNBD	α	143	4	2	4	3	1	1	1	1
Q87F	Gln	Phe	87	NNBD	α	143	4	2	4	3	1	1	1	1
Q87G	Gln	Gly	87	NNBD	α	143	4	2	4	3	1	1	1	1
Q87H	Gln	His	87	NNBD	α	143	4	2	4	3	1	1	1	1
Q87I	Gln	Ile	87	NNBD	α	143	4	2	4	3	1	1	1	1
Q87K	Gln	Lys	87	NNBD	α	143	4	2	4	3	1	1	1	1
Q87L	Gln	Leu	87	NNBD	α	143	4	2	4	3	1	1	1	1
Q87M	Gln	Met	87	NNBD	α	143	4	2	4	3	1	1	1	1
Q87N	Gln	Asn	87	NNBD	α	143	4	2	4	3	1	1	1	1
Q87P	Gln	Pro	87	NNBD	α	143	4	2	4	3	1	1	1	1
Q87R	Gln	Arg	87	NNBD	α	143	4	2	4	3	1	1	1	1
Q87S	Gln	Ser	87	NNBD	α	143	4	2	4	3	1	1	1	1
Q87T	Gln	Thr	87	NNBD	α	143	4	2	4	3	1	1	1	1
Q87V	Gln	Val	87	NNBD	α	143	4	2	4	3	1	1	1	1
Q87W	Gln	Trp	87	NNBD	α	143	4	2	4	3	1	1	1	1
Q87Y	Gln	Tyr	87	NNBD	α	143	4	2	4	3	1	1	1	1
M88A	Met	Ala	88	NNBD	loop	142	4	2	4	3	1	1	1	1
M88C	Met	Cys	88	NNBD	loop	142	4	2	4	3	1	1	1	1
M88D	Met	Asp	88	NNBD	loop	142	4	2	4	3	1	1	1	1
M88E	Met	Glu	88	NNBD	loop	142	4	2	4	3	1	1	1	1
M88F	Met	Phe	88	NNBD	loop	142	4	2	4	3	1	1	1	1
M88G	Met	Gly	88	NNBD	loop	142	4	2	4	3	1	1	1	1
M88H	Met	His	88	NNBD	loop	142	4	2	4	3	1	1	1	1
M88I	Met	Ile	88	NNBD	loop	142	4	2	4	3	1	1	1	1
M88K	Met	Lys	88	NNBD	loop	142	4	2	4	3	1	1	1	1
M88L	Met	Leu	88	NNBD	loop	142	4	2	4	3	1	1	1	1
M88N	Met	Asn	88	NNBD	loop	142	4	2	4	3	1	1	1	1
M88P	Met	Pro	88	NNBD	loop	142	4	2	4	3	1	1	1	1
M88Q	Met	Gln	88	NNBD	loop	142	4	2	4	3	1	1	1	1
M88R	Met	Arg	88	NNBD	loop	142	4	2	4	3	1	1	1	1
M88S	Met	Ser	88	NNBD	loop	142	4	2	4	3	1	1	1	1
M88T	Met	Thr	88	NNBD	loop	142	4	2	4	3	1	1	1	1
M88V	Met	Val	88	NNBD	loop	142	4	2	4	3	1	1	1	1
M88W	Met	Trp	88	NNBD	loop	142	4	2	4	3	1	1	1	1
M88Y	Met	Tyr	88	NNBD	loop	142	4	2	4	3	1	1	1	1
N89A	Asn	Ala	89	NNBD	loop	141	4	2	4	3	1	1	1	1
N89C	Asn	Cys	89	NNBD	loop	141	4	2	4	3	1	1	1	1
N89D	Asn	Asp	89	NNBD	loop	141	4	2	4	3	1	1	1	1
N89E	Asn	Glu	89	NNBD	loop	141	4	2	4	3	1	1	1	1
N89F	Asn	Phe	89	NNBD	loop	141	4	2	4	3	1	1	1	1
N89G	Asn	Gly	89	NNBD	loop	141	4	2	4	3	1	1	1	1
N89H	Asn	His	89	NNBD	loop	141	4	2	4	3	1	1	1	1
N89I	Asn	Ile	89	NNBD	loop	141	4	2	4	3	1	1	1	1
N89K	Asn	Lys	89	NNBD	loop	141	4	2	4	3	1	1	1	1
N89L	Asn	Leu	89	NNBD	loop	141	4	2	4	3	1	1	1	1
N89M	Asn	Met	89	NNBD	loop	141	4	2	4	3	1	1	1	1
N89P	Asn	Pro	89	NNBD	loop	141	4	2	4	3	1	1	1	1
N89Q	Asn	Gln	89	NNBD	loop	141	4	2	4	3	1	1	1	1
N89R	Asn	Arg	89	NNBD	loop	141	4	2	4	3	1	1	1	1
N89S	Asn	Ser	89	NNBD	loop	141	4	2	4	3	1	1	1	1
N89T	Asn	Thr	89	NNBD	loop	141	4	2	4	3	1	1	1	1
N89V	Asn	Val	89	NNBD	loop	141	4	2	4	3	1	1	1	1
N89W	Asn	Trp	89	NNBD	loop	141	4	2	4	3	1	1	1	1
N89Y	Asn	Tyr	89	NNBD	loop	141	4	2	4	3	1	1	1	1
D90A	Asp	Ala	90	NNBD	loop	140	4	2	4	3	1	1	1	1
D90C	Asp	Cys	90	NNBD	loop	140	4	2	4	3	1	1	1	1
D90E	Asp	Glu	90	NNBD	loop	140	4	2	4	3	1	1	1	1
D90F	Asp	Phe	90	NNBD	loop	140	4	2	4	3	1	1	1	1
D90G	Asp	Gly	90	NNBD	loop	140	4	2	4	3	1	1	1	1
D90H	Asp	His	90	NNBD	loop	140	4	2	4	3	1	1	1	1
D90I	Asp	Ile	90	NNBD	loop	140	4	2	4	3	1	1	1	1
D90K	Asp	Lys	90	NNBD	loop	140	4	2	4	3	1	1	1	1
D90L	Asp	Leu	90	NNBD	loop	140	4	2	4	3	1	1	1	1
D90M	Asp	Met	90	NNBD	loop	140	4	2	4	3	1	1	1	1
D90N	Asp	Asn	90	NNBD	loop	140	4	2	4	3	1	1	1	1
D90P	Asp	Pro	90	NNBD	loop	140	4	2	4	3	1	1	1	1
D90Q	Asp	Gln	90	NNBD	loop	140	4	2	4	3	1	1	1	1
D90R	Asp	Arg	90	NNBD	loop	140	4	2	4	3	1	1	1	1
D90S	Asp	Ser	90	NNBD	loop	140	4	2	4	3	1	1	1	1
D90T	Asp	Thr	90	NNBD	loop	140	4	2	4	3	1	1	1	1
D90V	Asp	Val	90	NNBD	loop	140	4	2	4	3	1	1	1	1
D90W	Asp	Trp	90	NNBD	loop	140	4	2	4	3	1	1	1	1
D90Y	Asp	Tyr	90	NNBD	loop	140	4	2	4	3	1	1	1	1
A91C	Ala	Cys	91	NNBD	loop	139	4	2	4	3	1	0	1	0
A91D	Ala	Asp	91	NNBD	loop	139	4	2	4	3	1	0	1	0
A91E	Ala	Glu	91	NNBD	loop	139	4	2	4	3	1	0	1	0
A91F	Ala	Phe	91	NNBD	loop	139	4	2	4	3	1	0	1	0
A91G	Ala	Gly	91	NNBD	loop	139	4	2	4	3	1	0	1	0
A91H	Ala	His	91	NNBD	loop	139	4	2	4	3	1	0	1	0
A91I	Ala	Ile	91	NNBD	loop	139	4	2	4	3	1	0	1	0
A91K	Ala	Lys	91	NNBD	loop	139	4	2	4	3	1	0	1	0
A91L	Ala	Leu	91	NNBD	loop	139	4	2	4	3	1	0	1	0
A91M	Ala	Met	91	NNBD	loop	139	4	2	4	3	1	0	1	0
A91N	Ala	Asn	91	NNBD	loop	139	4	2	4	3	1	0	1	0
A91P	Ala	Pro	91	NNBD	loop	139	4	2	4	3	1	1	1	0
A91Q	Ala	Gln	91	NNBD	loop	139	4	2	4	3	1	0	1	0
A91R	Ala	Arg	91	NNBD	loop	139	4	2	4	3	1	0	1	0
A91S	Ala	Ser	91	NNBD	loop	139	4	2	4	3	1	1	1	0
A91T	Ala	Thr	91	NNBD	loop	139	4	2	4	3	1	1	1	0
A91V	Ala	Val	91	NNBD	loop	139	4	2	4	3	1	1	1	1
A91W	Ala	Trp	91	NNBD	loop	139	4	2	4	3	1	1	1	1
A91Y	Ala	Tyr	91	NNBD	loop	139	4	2	4	3	1	1	1	1
P92A	Pro	Ala	92	NNBD	loop	138	4	2	4	3	1	1	1	1
P92C	Pro	Cys	92	NNBD	loop	138	4	2	4	3	1	1	1	1
P92D	Pro	Asp	92	NNBD	loop	138	4	2	4	3	1	1	1	1
P92E	Pro	Glu	92	NNBD	loop	138	4	2	4	3	1	1	1	1
P92F	Pro	Phe	92	NNBD	loop	138	4	2	4	3	1	1	1	1
P92G	Pro	Gly	92	NNBD	loop	138	4	2	4	3	1	1	1	1
P92H	Pro	His	92	NNBD	loop	138	4	2	4	3	1	1	1	1
P92I	Pro	Ile	92	NNBD	loop	138	4	2	4	3	1	1	1	1
P92K	Pro	Lys	92	NNBD	loop	138	4	2	4	3	1	1	1	1
P92L	Pro	Leu	92	NNBD	loop	138	4	2	4	3	1	1	1	1
P92M	Pro	Met	92	NNBD	loop	138	4	2	4	3	1	1	1	1
P92N	Pro	Asn	92	NNBD	loop	138	4	2	4	3	1	1	1	1
P92Q	Pro	Gln	92	NNBD	loop	138	4	2	4	3	1	1	1	1
P92R	Pro	Arg	92	NNBD	loop	138	4	2	4	3	1	1	1	1
P92S	Pro	Ser	92	NNBD	loop	138	4	2	4	3	1	1	1	1
P92T	Pro	Thr	92	NNBD	loop	138	4	2	4	3	1	1	1	1
P92V	Pro	Val	92	NNBD	loop	138	4	2	4	3	1	1	1	1
P92W	Pro	Trp	92	NNBD	loop	138	4	2	4	3	1	1	1	1
P92Y	Pro	Tyr	92	NNBD	loop	138	4	2	4	3	1	1	1	1
R93A	Arg	Ala	93	NNBD	β	137	4	2	4	3	1	0	1	0
R93C	Arg	Cys	93	NNBD	β	137	4	2	4	3	1	0	1	0
R93D	Arg	Asp	93	NNBD	β	137	4	2	4	3	1	0	1	0
R93E	Arg	Glu	93	NNBD	β	137	4	2	4	3	1	0	1	0
R93F	Arg	Phe	93	NNBD	β	137	4	2	4	3	1	0	1	0
R93G	Arg	Gly	93	NNBD	β	137	4	2	4	3	1	0	1	0
R93H	Arg	His	93	NNBD	β	137	4	2	4	3	1	0	1	0
R93I	Arg	Ile	93	NNBD	β	137	4	2	4	3	1	0	1	0
R93K	Arg	Lys	93	NNBD	β	137	4	2	4	3	1	0	1	0
R93L	Arg	Leu	93	NNBD	β	137	4	2	4	3	1	0	1	0
R93M	Arg	Met	93	NNBD	β	137	4	2	4	3	1	0	1	0
R93N	Arg	Asn	93	NNBD	β	137	4	2	4	3	1	0	1	0
R93P	Arg	Pro	93	NNBD	β	137	4	2	4	3	1	0	1	0
R93Q	Arg	Gln	93	NNBD	β	137	4	2	4	3	1	0	1	0
R93S	Arg	Ser	93	NNBD	β	137	4	2	4	3	1	0	1	0
R93T	Arg	Thr	93	NNBD	β	137	4	2	4	3	1	0	1	0
R93V	Arg	Val	93	NNBD	β	137	4	2	4	3	1	1	1	1
R93W	Arg	Trp	93	NNBD	β	137	4	2	4	3	1	0	1	0
R93Y	Arg	Tyr	93	NNBD	β	137	4	2	4	3	1	0	1	0
M94A	Met	Ala	94	NNBD	β	136	4	2	4	3	1	1	1	1
M94C	Met	Cys	94	NNBD	β	136	4	2	4	3	1	1	1	1
M94D	Met	Asp	94	NNBD	β	136	4	2	4	3	1	1	1	1
M94E	Met	Glu	94	NNBD	β	136	4	2	4	3	1	1	1	1
M94F	Met	Phe	94	NNBD	β	136	4	2	4	3	1	1	1	1
M94G	Met	Gly	94	NNBD	β	136	4	2	4	3	1	1	1	1
M94H	Met	His	94	NNBD	β	136	4	2	4	3	1	1	1	1
M94I	Met	Ile	94	NNBD	β	136	4	2	4	3	1	1	1	1
M94K	Met	Lys	94	NNBD	β	136	4	2	4	3	1	1	1	1
M94L	Met	Leu	94	NNBD	β	136	4	2	4	3	1	1	1	1
M94N	Met	Asn	94	NNBD	β	136	4	2	4	3	1	1	1	1
M94P	Met	Pro	94	NNBD	β	136	4	2	4	3	1	1	1	1
M94Q	Met	Gln	94	NNBD	β	136	4	2	4	3	1	1	1	1
M94R	Met	Arg	94	NNBD	β	136	4	2	4	3	1	1	1	1
M94S	Met	Ser	94	NNBD	β	136	4	2	4	3	1	1	1	1
M94T	Met	Thr	94	NNBD	β	136	4	2	4	3	1	1	1	1
M94V	Met	Val	94	NNBD	β	136	4	2	4	3	1	1	1	1
M94W	Met	Trp	94	NNBD	β	136	4	2	4	3	1	1	1	1
M94Y	Met	Tyr	94	NNBD	β	136	4	2	4	3	1	1	1	1
I95A	Ile	Ala	95	NNBD	β	135	4	2	4	3	1	1	1	1
I95C	Ile	Cys	95	NNBD	β	135	4	2	4	3	1	1	1	1
I95D	Ile	Asp	95	NNBD	β	135	4	2	4	3	1	1	1	1
I95E	Ile	Glu	95	NNBD	β	135	4	2	4	3	1	1	1	1
I95F	Ile	Phe	95	NNBD	β	135	4	2	4	3	1	1	1	1
I95G	Ile	Gly	95	NNBD	β	135	4	2	4	3	1	1	1	1
I95H	Ile	His	95	NNBD	β	135	4	2	4	3	1	1	1	1
I95K	Ile	Lys	95	NNBD	β	135	4	2	4	3	1	1	1	1
I95L	Ile	Leu	95	NNBD	β	135	4	2	4	3	1	1	1	1
I95M	Ile	Met	95	NNBD	β	135	4	2	4	3	1	1	1	1
I95N	Ile	Asn	95	NNBD	β	135	4	2	4	3	1	1	1	1
I95P	Ile	Pro	95	NNBD	β	135	4	2	4	3	1	1	1	1
I95Q	Ile	Gln	95	NNBD	β	135	4	2	4	3	1	1	1	1
I95R	Ile	Arg	95	NNBD	β	135	4	2	4	3	1	1	1	1
I95S	Ile	Ser	95	NNBD	β	135	4	2	4	3	1	1	1	1
I95T	Ile	Thr	95	NNBD	β	135	4	2	4	3	1	1	1	1
I95V	Ile	Val	95	NNBD	β	135	4	2	4	3	1	1	1	1
I95W	Ile	Trp	95	NNBD	β	135	4	2	4	3	1	1	1	1
I95Y	Ile	Tyr	95	NNBD	β	135	4	2	4	3	1	1	1	1
I96A	Ile	Ala	96	NNBD	β	134	4	2	4	3	1	1	1	1
I96C	Ile	Cys	96	NNBD	β	134	4	2	4	3	1	1	1	1
I96D	Ile	Asp	96	NNBD	β	134	4	2	4	3	1	1	1	1
I96E	Ile	Glu	96	NNBD	β	134	4	2	4	3	1	1	1	1
I96F	Ile	Phe	96	NNBD	β	134	4	2	4	3	1	1	1	1
I96G	Ile	Gly	96	NNBD	β	134	4	2	4	3	1	1	1	1
I96H	Ile	His	96	NNBD	β	134	4	2	4	3	1	1	1	1
I96K	Ile	Lys	96	NNBD	β	134	4	2	4	3	1	1	1	1
I96L	Ile	Leu	96	NNBD	β	134	4	2	4	3	1	1	1	1
I96M	Ile	Met	96	NNBD	β	134	4	2	4	3	1	1	1	1
I96N	Ile	Asn	96	NNBD	β	134	4	2	4	3	1	1	1	1
I96P	Ile	Pro	96	NNBD	β	134	4	2	4	3	1	1	1	1
I96Q	Ile	Gln	96	NNBD	β	134	4	2	4	3	1	1	1	1
I96R	Ile	Arg	96	NNBD	β	134	4	2	4	3	1	1	1	1
I96S	Ile	Ser	96	NNBD	β	134	4	2	4	3	1	1	1	1
I96T	Ile	Thr	96	NNBD	β	134	4	2	4	3	1	1	1	1
I96V	Ile	Val	96	NNBD	β	134	4	2	4	3	1	1	1	1
I96W	Ile	Trp	96	NNBD	β	134	4	2	4	3	1	1	1	1
I96Y	Ile	Tyr	96	NNBD	β	134	4	2	4	3	1	1	1	1
L97A	Leu	Ala	97	NNBD	β	133	4	2	4	3	1	1	1	1
L97C	Leu	Cys	97	NNBD	β	133	4	2	4	3	1	1	1	1
L97D	Leu	Asp	97	NNBD	β	133	4	2	4	3	1	1	1	1
L97E	Leu	Glu	97	NNBD	β	133	4	2	4	3	1	1	1	1
L97F	Leu	Phe	97	NNBD	β	133	4	2	4	3	1	1	1	1
L97G	Leu	Gly	97	NNBD	β	133	4	2	4	3	1	1	1	1
L97H	Leu	His	97	NNBD	β	133	4	2	4	3	1	1	1	1
L97I	Leu	Ile	97	NNBD	β	133	4	2	4	3	1	1	1	1
L97K	Leu	Lys	97	NNBD	β	133	4	2	4	3	1	1	1	1
L97M	Leu	Met	97	NNBD	β	133	4	2	4	3	1	1	1	1
L97N	Leu	Asn	97	NNBD	β	133	4	2	4	3	1	1	1	1
L97P	Leu	Pro	97	NNBD	β	133	4	2	4	3	1	1	1	1
L97Q	Leu	Gln	97	NNBD	β	133	4	2	4	3	1	1	1	1
L97R	Leu	Arg	97	NNBD	β	133	4	2	4	3	1	1	1	1
L97S	Leu	Ser	97	NNBD	β	133	4	2	4	3	1	1	1	1
L97T	Leu	Thr	97	NNBD	β	133	4	2	4	3	1	1	1	1
L97V	Leu	Val	97	NNBD	β	133	4	2	4	3	1	1	1	1
L97W	Leu	Trp	97	NNBD	β	133	4	2	4	3	1	1	1	1
L97Y	Leu	Tyr	97	NNBD	β	133	4	2	4	3	1	1	1	1
N98A	Asn	Ala	98	NNBD	β	132	4	2	4	3	1	1	1	1
N98C	Asn	Cys	98	NNBD	β	132	4	2	4	3	1	1	1	1
N98D	Asn	Asp	98	NNBD	β	132	4	2	4	3	1	1	1	1
N98E	Asn	Glu	98	NNBD	β	132	4	2	4	3	1	1	1	1
N98F	Asn	Phe	98	NNBD	β	132	4	2	4	3	1	1	1	1
N98G	Asn	Gly	98	NNBD	β	132	4	2	4	3	1	1	1	1
N98H	Asn	His	98	NNBD	β	132	4	2	4	3	1	1	1	1
N98I	Asn	Ile	98	NNBD	β	132	4	2	4	3	1	1	1	1
N98K	Asn	Lys	98	NNBD	β	132	4	2	4	3	1	1	1	1
N98L	Asn	Leu	98	NNBD	β	132	4	2	4	3	1	1	1	1
N98M	Asn	Met	98	NNBD	β	132	4	2	4	3	1	1	1	1
N98P	Asn	Pro	98	NNBD	β	132	4	2	4	3	1	1	1	1
N98Q	Asn	Gln	98	NNBD	β	132	4	2	4	3	1	1	1	1
N98R	Asn	Arg	98	NNBD	β	132	4	2	4	3	1	1	1	1
N98S	Asn	Ser	98	NNBD	β	132	4	2	4	3	1	1	1	1
N98T	Asn	Thr	98	NNBD	β	132	4	2	4	3	1	1	1	1
N98V	Asn	Val	98	NNBD	β	132	4	2	4	3	1	1	1	1
N98W	Asn	Trp	98	NNBD	β	132	4	2	4	3	1	1	1	1
N98Y	Asn	Tyr	98	NNBD	β	132	4	2	4	3	1	1	1	1
D99A	Asp	Ala	99	NNBD	β	131	4	2	4	3	1	1	1	1
D99C	Asp	Cys	99	NNBD	β	131	4	2	4	3	1	1	1	1
D99E	Asp	Glu	99	NNBD	β	131	4	2	4	3	1	1	1	1
D99F	Asp	Phe	99	NNBD	β	131	4	2	4	3	1	1	1	1
D99G	Asp	Gly	99	NNBD	β	131	4	2	4	3	1	1	1	1
D99H	Asp	His	99	NNBD	β	131	4	2	4	3	1	1	1	1
D99I	Asp	Ile	99	NNBD	β	131	4	2	4	3	1	1	1	1
D99K	Asp	Lys	99	NNBD	β	131	4	2	4	3	1	1	1	1
D99L	Asp	Leu	99	NNBD	β	131	4	2	4	3	1	1	1	1
D99M	Asp	Met	99	NNBD	β	131	4	2	4	3	1	1	1	1
D99N	Asp	Asn	99	NNBD	β	131	4	2	4	3	1	1	1	1
D99P	Asp	Pro	99	NNBD	β	131	4	2	4	3	1	1	1	1
D99Q	Asp	Gln	99	NNBD	β	131	4	2	4	3	1	1	1	1
D99R	Asp	Arg	99	NNBD	β	131	4	2	4	3	1	1	1	1
D99S	Asp	Ser	99	NNBD	β	131	4	2	4	3	1	1	1	1
D99T	Asp	Thr	99	NNBD	β	131	4	2	4	3	1	1	1	1
D99V	Asp	Val	99	NNBD	β	131	4	2	4	3	1	1	1	1
D99W	Asp	Trp	99	NNBD	β	131	4	2	4	3	1	1	1	1
D99Y	Asp	Tyr	99	NNBD	β	131	4	2	4	3	1	1	1	1
E100A	Glu	Ala	100	NNBD	loop	130	4	2	4	3	1	1	1	1
E100C	Glu	Cys	100	NNBD	loop	130	4	2	4	3	1	1	1	1
E100D	Glu	Asp	100	NNBD	loop	130	4	2	4	3	1	1	1	1
E100F	Glu	Phe	100	NNBD	loop	130	4	2	4	3	1	1	1	1
E100G	Glu	Gly	100	NNBD	loop	130	4	2	4	3	1	1	1	1
E100H	Glu	His	100	NNBD	loop	130	4	2	4	3	1	1	1	1
E100I	Glu	Ile	100	NNBD	loop	130	4	2	4	3	1	1	1	1
E100K	Glu	Lys	100	NNBD	loop	130	4	2	4	3	1	1	1	1
E100L	Glu	Leu	100	NNBD	loop	130	4	2	4	3	1	1	1	1
E100M	Glu	Met	100	NNBD	loop	130	4	2	4	3	1	1	1	1
E100N	Glu	Asn	100	NNBD	loop	130	4	2	4	3	1	1	1	1
E100P	Glu	Pro	100	NNBD	loop	130	4	2	4	3	1	1	1	1
E100Q	Glu	Gln	100	NNBD	loop	130	4	2	4	3	1	1	1	1
E100R	Glu	Arg	100	NNBD	loop	130	4	2	4	3	1	1	1	1
E100S	Glu	Ser	100	NNBD	loop	130	4	2	4	3	1	1	1	1
E100T	Glu	Thr	100	NNBD	loop	130	4	2	4	3	1	1	1	1
E100V	Glu	Val	100	NNBD	loop	130	4	2	4	3	1	1	1	1
E100W	Glu	Trp	100	NNBD	loop	130	4	2	4	3	1	1	1	1
E100Y	Glu	Tyr	100	NNBD	loop	130	4	2	4	3	1	1	1	1
R101A	Arg	Ala	101	NNBD	loop	129	4	2	4	3	1	0	1	0
R101C	Arg	Cys	101	NNBD	loop	129	4	2	4	3	1	0	1	0
R101D	Arg	Asp	101	NNBD	loop	129	4	2	4	3	1	0	1	0
R101E	Arg	Glu	101	NNBD	loop	129	4	2	4	3	1	0	1	0
R101F	Arg	Phe	101	NNBD	loop	129	4	2	4	3	1	0	1	0
R101G	Arg	Gly	101	NNBD	loop	129	4	2	4	3	1	0	1	0
R101H	Arg	His	101	NNBD	loop	129	4	2	4	3	1	0	1	0
R101I	Arg	Ile	101	NNBD	loop	129	4	2	4	3	1	0	1	0
R101K	Arg	Lys	101	NNBD	loop	129	4	2	4	3	1	0	1	0
R101L	Arg	Leu	101	NNBD	loop	129	4	2	4	3	1	0	1	0
R101M	Arg	Met	101	NNBD	loop	129	4	2	4	3	1	0	1	0
R101N	Arg	Asn	101	NNBD	loop	129	4	2	4	3	1	0	1	0
R101P	Arg	Pro	101	NNBD	loop	129	4	2	4	3	1	1	1	0
R101Q	Arg	Gln	101	NNBD	loop	129	4	2	4	3	1	0	1	0
R101S	Arg	Ser	101	NNBD	loop	129	4	2	4	3	1	1	1	0
R101T	Arg	Thr	101	NNBD	loop	129	4	2	4	3	1	1	1	0
R101V	Arg	Val	101	NNBD	loop	129	4	2	4	3	1	1	1	1
R101W	Arg	Trp	101	NNBD	loop	129	4	2	4	3	1	1	1	1
R101Y	Arg	Tyr	101	NNBD	loop	129	4	2	4	3	1	1	1	1
G102A	Gly	Ala	102	NNBD	loop	128	4	2	4	3	1	1	1	1
G102C	Gly	Cys	102	NNBD	loop	128	4	2	4	3	1	1	1	1
G102D	Gly	Asp	102	NNBD	loop	128	4	2	4	3	1	1	1	1
G102E	Gly	Glu	102	NNBD	loop	128	4	2	4	3	1	1	1	1
G102F	Gly	Phe	102	NNBD	loop	128	4	2	4	3	1	1	1	1
G102H	Gly	His	102	NNBD	loop	128	4	2	4	3	1	1	1	1
G102I	Gly	Ile	102	NNBD	loop	128	4	2	4	3	1	1	1	1
G102K	Gly	Lys	102	NNBD	loop	128	4	2	4	3	1	1	1	1
G102L	Gly	Leu	102	NNBD	loop	128	4	2	4	3	1	1	1	1
G102M	Gly	Met	102	NNBD	loop	128	4	2	4	3	1	1	1	1
G102N	Gly	Asn	102	NNBD	loop	128	4	2	4	3	1	1	1	1
G102P	Gly	Pro	102	NNBD	loop	128	4	2	4	3	1	1	1	1
G102Q	Gly	Gln	102	NNBD	loop	128	4	2	4	3	1	1	1	1
G102R	Gly	Arg	102	NNBD	loop	128	4	2	4	3	1	1	1	1
G102S	Gly	Ser	102	NNBD	loop	128	4	2	4	3	1	1	1	1
G102T	Gly	Thr	102	NNBD	loop	128	4	2	4	3	1	1	1	1
G102V	Gly	Val	102	NNBD	loop	128	4	2	4	3	1	1	1	1
G102W	Gly	Trp	102	NNBD	loop	128	4	2	4	3	1	1	1	1
G102Y	Gly	Tyr	102	NNBD	loop	128	4	2	4	3	1	1	1	1
V103A	Val	Ala	103	NNBD	loop	127	4	2	4	3	1	1	1	1
V103C	Val	Cys	103	NNBD	loop	127	4	2	4	3	1	1	1	1
V103D	Val	Asp	103	NNBD	loop	127	4	2	4	3	1	1	1	1
V103E	Val	Glu	103	NNBD	loop	127	4	2	4	3	1	1	1	1
V103F	Val	Phe	103	NNBD	loop	127	4	2	4	3	1	1	1	1
V103G	Val	Gly	103	NNBD	loop	127	4	2	4	3	1	1	1	1
V103H	Val	His	103	NNBD	loop	127	4	2	4	3	1	1	1	1
V103I	Val	Ile	103	NNBD	loop	127	4	2	4	3	1	1	1	1
V103K	Val	Lys	103	NNBD	loop	127	4	2	4	3	1	1	1	1
V103L	Val	Leu	103	NNBD	loop	127	4	2	4	3	1	1	1	1
V103M	Val	Met	103	NNBD	loop	127	4	2	4	3	1	1	1	1
V103N	Val	Asn	103	NNBD	loop	127	4	2	4	3	1	1	1	1
V103P	Val	Pro	103	NNBD	loop	127	4	2	4	3	1	1	1	1
V103Q	Val	Gln	103	NNBD	loop	127	4	2	4	3	1	1	1	1
V103R	Val	Arg	103	NNBD	loop	127	4	2	4	3	1	1	1	1
V103S	Val	Ser	103	NNBD	loop	127	4	2	4	3	1	1	1	1
V103T	Val	Thr	103	NNBD	loop	127	4	2	4	3	1	1	1	1
V103W	Val	Trp	103	NNBD	loop	127	4	2	4	3	1	1	1	1
V103Y	Val	Tyr	103	NNBD	loop	127	4	2	4	3	1	1	1	1
V104A	Val	Ala	104	NNBD	β	126	4	2	4	3	1	1	1	1
V104C	Val	Cys	104	NNBD	β	126	4	2	4	3	1	1	1	1
V104D	Val	Asp	104	NNBD	β	126	4	2	4	3	1	1	1	1
V104E	Val	Glu	104	NNBD	β	126	4	2	4	3	1	1	1	1
V104F	Val	Phe	104	NNBD	β	126	4	2	4	3	1	1	1	1
V104G	Val	Gly	104	NNBD	β	126	4	2	4	3	1	1	1	1
V104H	Val	His	104	NNBD	β	126	4	2	4	3	1	1	1	1
V104I	Val	Ile	104	NNBD	β	126	4	2	4	3	1	1	1	1
V104K	Val	Lys	104	NNBD	β	126	4	2	4	3	1	1	1	1
V104L	Val	Leu	104	NNBD	β	126	4	2	4	3	1	1	1	1
V104M	Val	Met	104	NNBD	β	126	4	2	4	3	1	1	1	1
V104N	Val	Asn	104	NNBD	β	126	4	2	4	3	1	1	1	1
V104P	Val	Pro	104	NNBD	β	126	4	2	4	3	1	1	1	1
V104Q	Val	Gln	104	NNBD	β	126	4	2	4	3	1	1	1	1
V104R	Val	Arg	104	NNBD	β	126	4	2	4	3	1	1	1	1
V104S	Val	Ser	104	NNBD	β	126	4	2	4	3	1	1	1	1
V104T	Val	Thr	104	NNBD	β	126	4	2	4	3	1	1	1	1
V104W	Val	Trp	104	NNBD	β	126	4	2	4	3	1	1	1	1
V104Y	Val	Tyr	104	NNBD	β	126	4	2	4	3	1	1	1	1
L105A	Leu	Ala	105	NNBD	β	125	4	2	4	3	1	1	1	1
L105C	Leu	Cys	105	NNBD	β	125	4	2	4	3	1	1	1	1
L105D	Leu	Asp	105	NNBD	β	125	4	2	4	3	1	1	1	1
L105E	Leu	Glu	105	NNBD	β	125	4	2	4	3	1	1	1	1
L105F	Leu	Phe	105	NNBD	β	125	4	2	4	3	1	1	1	1
L105G	Leu	Gly	105	NNBD	β	125	4	2	4	3	1	1	1	1
L105H	Leu	His	105	NNBD	β	125	4	2	4	3	1	1	1	1
L105I	Leu	Ile	105	NNBD	β	125	4	2	4	3	1	1	1	1
L105K	Leu	Lys	105	NNBD	β	125	4	2	4	3	1	1	1	1
L105M	Leu	Met	105	NNBD	β	125	4	2	4	3	1	1	1	1
L105N	Leu	Asn	105	NNBD	β	125	4	2	4	3	1	1	1	1
L105P	Leu	Pro	105	NNBD	β	125	4	2	4	3	1	1	1	1
L105Q	Leu	Gln	105	NNBD	β	125	4	2	4	3	1	1	1	1
L105R	Leu	Arg	105	NNBD	β	125	4	2	4	3	1	1	1	1
L105S	Leu	Ser	105	NNBD	β	125	4	2	4	3	1	1	1	1
L105T	Leu	Thr	105	NNBD	β	125	4	2	4	3	1	1	1	1
L105V	Leu	Val	105	NNBD	β	125	4	2	4	3	1	1	1	1
L105W	Leu	Trp	105	NNBD	β	125	4	2	4	3	1	1	1	1
L105Y	Leu	Tyr	105	NNBD	β	125	4	2	4	3	1	1	1	1
L106A	Leu	Ala	106	NNBD	β	124	4	2	4	3	1	1	1	1
L106C	Leu	Cys	106	NNBD	β	124	4	2	4	3	1	1	1	1
L106D	Leu	Asp	106	NNBD	β	124	4	2	4	3	1	1	1	1
L106E	Leu	Glu	106	NNBD	β	124	4	2	4	3	1	1	1	1
[truncated: 3,701 more rows]
